# Supplementary material for: Air temperature and mean radiant temperature data, collected and simulated across a radiantly-heated high-bay laboratory
Source: Data Brief. 2020 Feb 3;30:105192. doi: 10.1016/j.dib.2020.105192 (PMC7152696; doi:10.1016/j.dib.2020.105192)
Supplement: Multimedia component 1 [file mmc1.zip]

Archive with 20 entries (20 files):
- Data_ALL_1min/Central-5feet_PH036all.csv
- Data_ALL_1min/SW-15feet_PH023all.csv
- Data_ALL_1min/NE-10feet_PH007all.csv
- Data_ALL_1min/SE-Ground_PH038all.csv
- Data_ALL_1min/NE-Ground_PH040all.csv
- Data_ALL_1min/NE-15feet_PH031all.csv
- Data_ALL_1min/Central-10feet_PH034all.csv
- Data_ALL_1min/NE-20feet_PH008all.csv
- Data_ALL_1min/SW-Ground_PH001all.csv
- Data_ALL_1min/Central-15feet_PH033all.csv
- Data_ALL_1min/Central-20feet_PH032all.csv
- Data_ALL_1min/SE-10feet_PH035all.csv
- Data_ALL_1min/SW-20feet_PH026all.csv
- Data_ALL_1min/SE-15feet_PH037all.csv
- Data_ALL_1min/NE-5feet_PH011all.csv
- Data_ALL_1min/SW-5feet_PH012all.csv
- Data_ALL_1min/SE-20feet_PH015all.csv
- Data_ALL_1min/SW-10feet_PH028all.csv
- Data_ALL_1min/Central-Ground_PH039all.csv
- Data_ALL_1min/SE-5feet_PH017all.csv
