# Supplementary material for: Air temperature and mean radiant temperature data, collected and simulated across a radiantly-heated high-bay laboratory
Source: Data Brief. 2020 Feb 3;30:105192. doi: 10.1016/j.dib.2020.105192 (PMC7152696; doi:10.1016/j.dib.2020.105192)
Supplement: Multimedia component 1 [file mmc1.zip › Data_ALL_1min/SE-Ground_PH038all.csv]

name	tags	time	median
temp_c	name=CHAOS_PH038	1488214860000000000
temp_c	name=CHAOS_PH038	1488214920000000000
temp_c	name=CHAOS_PH038	1488214980000000000
temp_c	name=CHAOS_PH038	1488215040000000000
temp_c	name=CHAOS_PH038	1488215100000000000
temp_c	name=CHAOS_PH038	1488215160000000000
temp_c	name=CHAOS_PH038	1488215220000000000
temp_c	name=CHAOS_PH038	1488215280000000000
temp_c	name=CHAOS_PH038	1488215340000000000
temp_c	name=CHAOS_PH038	1488215400000000000
temp_c	name=CHAOS_PH038	1488215460000000000
temp_c	name=CHAOS_PH038	1488215520000000000
temp_c	name=CHAOS_PH038	1488215580000000000
temp_c	name=CHAOS_PH038	1488215640000000000
temp_c	name=CHAOS_PH038	1488215700000000000
temp_c	name=CHAOS_PH038	1488215760000000000
temp_c	name=CHAOS_PH038	1488215820000000000
temp_c	name=CHAOS_PH038	1488215880000000000
temp_c	name=CHAOS_PH038	1488215940000000000
temp_c	name=CHAOS_PH038	1488216000000000000
temp_c	name=CHAOS_PH038	1488216060000000000
temp_c	name=CHAOS_PH038	1488216120000000000
temp_c	name=CHAOS_PH038	1488216180000000000
temp_c	name=CHAOS_PH038	1488216240000000000
temp_c	name=CHAOS_PH038	1488216300000000000
temp_c	name=CHAOS_PH038	1488216360000000000
temp_c	name=CHAOS_PH038	1488216420000000000
temp_c	name=CHAOS_PH038	1488216480000000000
temp_c	name=CHAOS_PH038	1488216540000000000
temp_c	name=CHAOS_PH038	1488216600000000000
temp_c	name=CHAOS_PH038	1488216660000000000
temp_c	name=CHAOS_PH038	1488216720000000000
temp_c	name=CHAOS_PH038	1488216780000000000
temp_c	name=CHAOS_PH038	1488216840000000000
temp_c	name=CHAOS_PH038	1488216900000000000
temp_c	name=CHAOS_PH038	1488216960000000000
temp_c	name=CHAOS_PH038	1488217020000000000
temp_c	name=CHAOS_PH038	1488217080000000000
temp_c	name=CHAOS_PH038	1488217140000000000
temp_c	name=CHAOS_PH038	1488217200000000000
temp_c	name=CHAOS_PH038	1488217260000000000
temp_c	name=CHAOS_PH038	1488217320000000000
temp_c	name=CHAOS_PH038	1488217380000000000
temp_c	name=CHAOS_PH038	1488217440000000000
temp_c	name=CHAOS_PH038	1488217500000000000
temp_c	name=CHAOS_PH038	1488217560000000000
temp_c	name=CHAOS_PH038	1488217620000000000
temp_c	name=CHAOS_PH038	1488217680000000000
temp_c	name=CHAOS_PH038	1488217740000000000
temp_c	name=CHAOS_PH038	1488217800000000000
temp_c	name=CHAOS_PH038	1488217860000000000
temp_c	name=CHAOS_PH038	1488217920000000000
temp_c	name=CHAOS_PH038	1488217980000000000
temp_c	name=CHAOS_PH038	1488218040000000000
temp_c	name=CHAOS_PH038	1488218100000000000
temp_c	name=CHAOS_PH038	1488218160000000000
temp_c	name=CHAOS_PH038	1488218220000000000
temp_c	name=CHAOS_PH038	1488218280000000000
temp_c	name=CHAOS_PH038	1488218340000000000
temp_c	name=CHAOS_PH038	1488218400000000000
temp_c	name=CHAOS_PH038	1488218460000000000
temp_c	name=CHAOS_PH038	1488218520000000000
temp_c	name=CHAOS_PH038	1488218580000000000
temp_c	name=CHAOS_PH038	1488218640000000000
temp_c	name=CHAOS_PH038	1488218700000000000
temp_c	name=CHAOS_PH038	1488218760000000000
temp_c	name=CHAOS_PH038	1488218820000000000
temp_c	name=CHAOS_PH038	1488218880000000000
temp_c	name=CHAOS_PH038	1488218940000000000
temp_c	name=CHAOS_PH038	1488219000000000000
temp_c	name=CHAOS_PH038	1488219060000000000
temp_c	name=CHAOS_PH038	1488219120000000000
temp_c	name=CHAOS_PH038	1488219180000000000
temp_c	name=CHAOS_PH038	1488219240000000000
temp_c	name=CHAOS_PH038	1488219300000000000
temp_c	name=CHAOS_PH038	1488219360000000000
temp_c	name=CHAOS_PH038	1488219420000000000
temp_c	name=CHAOS_PH038	1488219480000000000
temp_c	name=CHAOS_PH038	1488219540000000000
temp_c	name=CHAOS_PH038	1488219600000000000
temp_c	name=CHAOS_PH038	1488219660000000000
temp_c	name=CHAOS_PH038	1488219720000000000
temp_c	name=CHAOS_PH038	1488219780000000000
temp_c	name=CHAOS_PH038	1488219840000000000
temp_c	name=CHAOS_PH038	1488219900000000000
temp_c	name=CHAOS_PH038	1488219960000000000
temp_c	name=CHAOS_PH038	1488220020000000000
temp_c	name=CHAOS_PH038	1488220080000000000
temp_c	name=CHAOS_PH038	1488220140000000000
temp_c	name=CHAOS_PH038	1488220200000000000
temp_c	name=CHAOS_PH038	1488220260000000000
temp_c	name=CHAOS_PH038	1488220320000000000
temp_c	name=CHAOS_PH038	1488220380000000000
temp_c	name=CHAOS_PH038	1488220440000000000
temp_c	name=CHAOS_PH038	1488220500000000000
temp_c	name=CHAOS_PH038	1488220560000000000
temp_c	name=CHAOS_PH038	1488220620000000000
temp_c	name=CHAOS_PH038	1488220680000000000
temp_c	name=CHAOS_PH038	1488220740000000000
temp_c	name=CHAOS_PH038	1488220800000000000
temp_c	name=CHAOS_PH038	1488220860000000000
temp_c	name=CHAOS_PH038	1488220920000000000
temp_c	name=CHAOS_PH038	1488220980000000000
temp_c	name=CHAOS_PH038	1488221040000000000
temp_c	name=CHAOS_PH038	1488221100000000000
temp_c	name=CHAOS_PH038	1488221160000000000
temp_c	name=CHAOS_PH038	1488221220000000000
temp_c	name=CHAOS_PH038	1488221280000000000
temp_c	name=CHAOS_PH038	1488221340000000000
temp_c	name=CHAOS_PH038	1488221400000000000
temp_c	name=CHAOS_PH038	1488221460000000000
temp_c	name=CHAOS_PH038	1488221520000000000
temp_c	name=CHAOS_PH038	1488221580000000000
temp_c	name=CHAOS_PH038	1488221640000000000
temp_c	name=CHAOS_PH038	1488221700000000000
temp_c	name=CHAOS_PH038	1488221760000000000
temp_c	name=CHAOS_PH038	1488221820000000000
temp_c	name=CHAOS_PH038	1488221880000000000
temp_c	name=CHAOS_PH038	1488221940000000000
temp_c	name=CHAOS_PH038	1488222000000000000
temp_c	name=CHAOS_PH038	1488222060000000000
temp_c	name=CHAOS_PH038	1488222120000000000
temp_c	name=CHAOS_PH038	1488222180000000000
temp_c	name=CHAOS_PH038	1488222240000000000
temp_c	name=CHAOS_PH038	1488222300000000000
temp_c	name=CHAOS_PH038	1488222360000000000
temp_c	name=CHAOS_PH038	1488222420000000000
temp_c	name=CHAOS_PH038	1488222480000000000
temp_c	name=CHAOS_PH038	1488222540000000000
temp_c	name=CHAOS_PH038	1488222600000000000
temp_c	name=CHAOS_PH038	1488222660000000000
temp_c	name=CHAOS_PH038	1488222720000000000
temp_c	name=CHAOS_PH038	1488222780000000000
temp_c	name=CHAOS_PH038	1488222840000000000
temp_c	name=CHAOS_PH038	1488222900000000000
temp_c	name=CHAOS_PH038	1488222960000000000
temp_c	name=CHAOS_PH038	1488223020000000000
temp_c	name=CHAOS_PH038	1488223080000000000
temp_c	name=CHAOS_PH038	1488223140000000000
temp_c	name=CHAOS_PH038	1488223200000000000
temp_c	name=CHAOS_PH038	1488223260000000000
temp_c	name=CHAOS_PH038	1488223320000000000
temp_c	name=CHAOS_PH038	1488223380000000000
temp_c	name=CHAOS_PH038	1488223440000000000
temp_c	name=CHAOS_PH038	1488223500000000000
temp_c	name=CHAOS_PH038	1488223560000000000
temp_c	name=CHAOS_PH038	1488223620000000000
temp_c	name=CHAOS_PH038	1488223680000000000
temp_c	name=CHAOS_PH038	1488223740000000000
temp_c	name=CHAOS_PH038	1488223800000000000
temp_c	name=CHAOS_PH038	1488223860000000000
temp_c	name=CHAOS_PH038	1488223920000000000
temp_c	name=CHAOS_PH038	1488223980000000000
temp_c	name=CHAOS_PH038	1488224040000000000
temp_c	name=CHAOS_PH038	1488224100000000000
temp_c	name=CHAOS_PH038	1488224160000000000
temp_c	name=CHAOS_PH038	1488224220000000000
temp_c	name=CHAOS_PH038	1488224280000000000
temp_c	name=CHAOS_PH038	1488224340000000000
temp_c	name=CHAOS_PH038	1488224400000000000
temp_c	name=CHAOS_PH038	1488224460000000000
temp_c	name=CHAOS_PH038	1488224520000000000
temp_c	name=CHAOS_PH038	1488224580000000000
temp_c	name=CHAOS_PH038	1488224640000000000
temp_c	name=CHAOS_PH038	1488224700000000000
temp_c	name=CHAOS_PH038	1488224760000000000
temp_c	name=CHAOS_PH038	1488224820000000000
temp_c	name=CHAOS_PH038	1488224880000000000
temp_c	name=CHAOS_PH038	1488224940000000000
temp_c	name=CHAOS_PH038	1488225000000000000
temp_c	name=CHAOS_PH038	1488225060000000000
temp_c	name=CHAOS_PH038	1488225120000000000
temp_c	name=CHAOS_PH038	1488225180000000000
temp_c	name=CHAOS_PH038	1488225240000000000
temp_c	name=CHAOS_PH038	1488225300000000000
temp_c	name=CHAOS_PH038	1488225360000000000
temp_c	name=CHAOS_PH038	1488225420000000000
temp_c	name=CHAOS_PH038	1488225480000000000
temp_c	name=CHAOS_PH038	1488225540000000000
temp_c	name=CHAOS_PH038	1488225600000000000
temp_c	name=CHAOS_PH038	1488225660000000000
temp_c	name=CHAOS_PH038	1488225720000000000
temp_c	name=CHAOS_PH038	1488225780000000000
temp_c	name=CHAOS_PH038	1488225840000000000
temp_c	name=CHAOS_PH038	1488225900000000000
temp_c	name=CHAOS_PH038	1488225960000000000
temp_c	name=CHAOS_PH038	1488226020000000000
temp_c	name=CHAOS_PH038	1488226080000000000
temp_c	name=CHAOS_PH038	1488226140000000000
temp_c	name=CHAOS_PH038	1488226200000000000
temp_c	name=CHAOS_PH038	1488226260000000000
temp_c	name=CHAOS_PH038	1488226320000000000
temp_c	name=CHAOS_PH038	1488226380000000000
temp_c	name=CHAOS_PH038	1488226440000000000
temp_c	name=CHAOS_PH038	1488226500000000000
temp_c	name=CHAOS_PH038	1488226560000000000
temp_c	name=CHAOS_PH038	1488226620000000000
temp_c	name=CHAOS_PH038	1488226680000000000
temp_c	name=CHAOS_PH038	1488226740000000000
temp_c	name=CHAOS_PH038	1488226800000000000
temp_c	name=CHAOS_PH038	1488226860000000000
temp_c	name=CHAOS_PH038	1488226920000000000
temp_c	name=CHAOS_PH038	1488226980000000000
temp_c	name=CHAOS_PH038	1488227040000000000
temp_c	name=CHAOS_PH038	1488227100000000000
temp_c	name=CHAOS_PH038	1488227160000000000
temp_c	name=CHAOS_PH038	1488227220000000000
temp_c	name=CHAOS_PH038	1488227280000000000
temp_c	name=CHAOS_PH038	1488227340000000000
temp_c	name=CHAOS_PH038	1488227400000000000
temp_c	name=CHAOS_PH038	1488227460000000000
temp_c	name=CHAOS_PH038	1488227520000000000
temp_c	name=CHAOS_PH038	1488227580000000000
temp_c	name=CHAOS_PH038	1488227640000000000
temp_c	name=CHAOS_PH038	1488227700000000000
temp_c	name=CHAOS_PH038	1488227760000000000
temp_c	name=CHAOS_PH038	1488227820000000000
temp_c	name=CHAOS_PH038	1488227880000000000
temp_c	name=CHAOS_PH038	1488227940000000000
temp_c	name=CHAOS_PH038	1488228000000000000
temp_c	name=CHAOS_PH038	1488228060000000000
temp_c	name=CHAOS_PH038	1488228120000000000
temp_c	name=CHAOS_PH038	1488228180000000000
temp_c	name=CHAOS_PH038	1488228240000000000
temp_c	name=CHAOS_PH038	1488228300000000000
temp_c	name=CHAOS_PH038	1488228360000000000
temp_c	name=CHAOS_PH038	1488228420000000000
temp_c	name=CHAOS_PH038	1488228480000000000
temp_c	name=CHAOS_PH038	1488228540000000000
temp_c	name=CHAOS_PH038	1488228600000000000
temp_c	name=CHAOS_PH038	1488228660000000000
temp_c	name=CHAOS_PH038	1488228720000000000
temp_c	name=CHAOS_PH038	1488228780000000000
temp_c	name=CHAOS_PH038	1488228840000000000
temp_c	name=CHAOS_PH038	1488228900000000000
temp_c	name=CHAOS_PH038	1488228960000000000
temp_c	name=CHAOS_PH038	1488229020000000000
temp_c	name=CHAOS_PH038	1488229080000000000
temp_c	name=CHAOS_PH038	1488229140000000000
temp_c	name=CHAOS_PH038	1488229200000000000
temp_c	name=CHAOS_PH038	1488229260000000000
temp_c	name=CHAOS_PH038	1488229320000000000
temp_c	name=CHAOS_PH038	1488229380000000000
temp_c	name=CHAOS_PH038	1488229440000000000
temp_c	name=CHAOS_PH038	1488229500000000000
temp_c	name=CHAOS_PH038	1488229560000000000
temp_c	name=CHAOS_PH038	1488229620000000000
temp_c	name=CHAOS_PH038	1488229680000000000
temp_c	name=CHAOS_PH038	1488229740000000000
temp_c	name=CHAOS_PH038	1488229800000000000
temp_c	name=CHAOS_PH038	1488229860000000000
temp_c	name=CHAOS_PH038	1488229920000000000
temp_c	name=CHAOS_PH038	1488229980000000000
temp_c	name=CHAOS_PH038	1488230040000000000
temp_c	name=CHAOS_PH038	1488230100000000000
temp_c	name=CHAOS_PH038	1488230160000000000
temp_c	name=CHAOS_PH038	1488230220000000000
temp_c	name=CHAOS_PH038	1488230280000000000
temp_c	name=CHAOS_PH038	1488230340000000000
temp_c	name=CHAOS_PH038	1488230400000000000
temp_c	name=CHAOS_PH038	1488230460000000000
temp_c	name=CHAOS_PH038	1488230520000000000
temp_c	name=CHAOS_PH038	1488230580000000000
temp_c	name=CHAOS_PH038	1488230640000000000
temp_c	name=CHAOS_PH038	1488230700000000000
temp_c	name=CHAOS_PH038	1488230760000000000
temp_c	name=CHAOS_PH038	1488230820000000000
temp_c	name=CHAOS_PH038	1488230880000000000
temp_c	name=CHAOS_PH038	1488230940000000000
temp_c	name=CHAOS_PH038	1488231000000000000
temp_c	name=CHAOS_PH038	1488231060000000000
temp_c	name=CHAOS_PH038	1488231120000000000
temp_c	name=CHAOS_PH038	1488231180000000000
temp_c	name=CHAOS_PH038	1488231240000000000
temp_c	name=CHAOS_PH038	1488231300000000000
temp_c	name=CHAOS_PH038	1488231360000000000
temp_c	name=CHAOS_PH038	1488231420000000000
temp_c	name=CHAOS_PH038	1488231480000000000
temp_c	name=CHAOS_PH038	1488231540000000000
temp_c	name=CHAOS_PH038	1488231600000000000
temp_c	name=CHAOS_PH038	1488231660000000000
temp_c	name=CHAOS_PH038	1488231720000000000
temp_c	name=CHAOS_PH038	1488231780000000000
temp_c	name=CHAOS_PH038	1488231840000000000
temp_c	name=CHAOS_PH038	1488231900000000000
temp_c	name=CHAOS_PH038	1488231960000000000
temp_c	name=CHAOS_PH038	1488232020000000000
temp_c	name=CHAOS_PH038	1488232080000000000
temp_c	name=CHAOS_PH038	1488232140000000000
temp_c	name=CHAOS_PH038	1488232200000000000
temp_c	name=CHAOS_PH038	1488232260000000000
temp_c	name=CHAOS_PH038	1488232320000000000
temp_c	name=CHAOS_PH038	1488232380000000000
temp_c	name=CHAOS_PH038	1488232440000000000
temp_c	name=CHAOS_PH038	1488232500000000000
temp_c	name=CHAOS_PH038	1488232560000000000
temp_c	name=CHAOS_PH038	1488232620000000000
temp_c	name=CHAOS_PH038	1488232680000000000
temp_c	name=CHAOS_PH038	1488232740000000000
temp_c	name=CHAOS_PH038	1488232800000000000
temp_c	name=CHAOS_PH038	1488232860000000000
temp_c	name=CHAOS_PH038	1488232920000000000
temp_c	name=CHAOS_PH038	1488232980000000000
temp_c	name=CHAOS_PH038	1488233040000000000
temp_c	name=CHAOS_PH038	1488233100000000000
temp_c	name=CHAOS_PH038	1488233160000000000
temp_c	name=CHAOS_PH038	1488233220000000000
temp_c	name=CHAOS_PH038	1488233280000000000
temp_c	name=CHAOS_PH038	1488233340000000000
temp_c	name=CHAOS_PH038	1488233400000000000
temp_c	name=CHAOS_PH038	1488233460000000000
temp_c	name=CHAOS_PH038	1488233520000000000
temp_c	name=CHAOS_PH038	1488233580000000000
temp_c	name=CHAOS_PH038	1488233640000000000
temp_c	name=CHAOS_PH038	1488233700000000000
temp_c	name=CHAOS_PH038	1488233760000000000
temp_c	name=CHAOS_PH038	1488233820000000000
temp_c	name=CHAOS_PH038	1488233880000000000
temp_c	name=CHAOS_PH038	1488233940000000000
temp_c	name=CHAOS_PH038	1488234000000000000
temp_c	name=CHAOS_PH038	1488234060000000000
temp_c	name=CHAOS_PH038	1488234120000000000
temp_c	name=CHAOS_PH038	1488234180000000000
temp_c	name=CHAOS_PH038	1488234240000000000
temp_c	name=CHAOS_PH038	1488234300000000000
temp_c	name=CHAOS_PH038	1488234360000000000
temp_c	name=CHAOS_PH038	1488234420000000000
temp_c	name=CHAOS_PH038	1488234480000000000
temp_c	name=CHAOS_PH038	1488234540000000000
temp_c	name=CHAOS_PH038	1488234600000000000
temp_c	name=CHAOS_PH038	1488234660000000000
temp_c	name=CHAOS_PH038	1488234720000000000
temp_c	name=CHAOS_PH038	1488234780000000000
temp_c	name=CHAOS_PH038	1488234840000000000
temp_c	name=CHAOS_PH038	1488234900000000000
temp_c	name=CHAOS_PH038	1488234960000000000
temp_c	name=CHAOS_PH038	1488235020000000000
temp_c	name=CHAOS_PH038	1488235080000000000
temp_c	name=CHAOS_PH038	1488235140000000000
temp_c	name=CHAOS_PH038	1488235200000000000
temp_c	name=CHAOS_PH038	1488235260000000000
temp_c	name=CHAOS_PH038	1488235320000000000
temp_c	name=CHAOS_PH038	1488235380000000000
temp_c	name=CHAOS_PH038	1488235440000000000
temp_c	name=CHAOS_PH038	1488235500000000000
temp_c	name=CHAOS_PH038	1488235560000000000
temp_c	name=CHAOS_PH038	1488235620000000000
temp_c	name=CHAOS_PH038	1488235680000000000
temp_c	name=CHAOS_PH038	1488235740000000000
temp_c	name=CHAOS_PH038	1488235800000000000
temp_c	name=CHAOS_PH038	1488235860000000000
temp_c	name=CHAOS_PH038	1488235920000000000
temp_c	name=CHAOS_PH038	1488235980000000000
temp_c	name=CHAOS_PH038	1488236040000000000
temp_c	name=CHAOS_PH038	1488236100000000000
temp_c	name=CHAOS_PH038	1488236160000000000
temp_c	name=CHAOS_PH038	1488236220000000000
temp_c	name=CHAOS_PH038	1488236280000000000
temp_c	name=CHAOS_PH038	1488236340000000000
temp_c	name=CHAOS_PH038	1488236400000000000
temp_c	name=CHAOS_PH038	1488236460000000000
temp_c	name=CHAOS_PH038	1488236520000000000
temp_c	name=CHAOS_PH038	1488236580000000000
temp_c	name=CHAOS_PH038	1488236640000000000
temp_c	name=CHAOS_PH038	1488236700000000000
temp_c	name=CHAOS_PH038	1488236760000000000
temp_c	name=CHAOS_PH038	1488236820000000000
temp_c	name=CHAOS_PH038	1488236880000000000
temp_c	name=CHAOS_PH038	1488236940000000000
temp_c	name=CHAOS_PH038	1488237000000000000
temp_c	name=CHAOS_PH038	1488237060000000000
temp_c	name=CHAOS_PH038	1488237120000000000
temp_c	name=CHAOS_PH038	1488237180000000000
temp_c	name=CHAOS_PH038	1488237240000000000
temp_c	name=CHAOS_PH038	1488237300000000000
temp_c	name=CHAOS_PH038	1488237360000000000
temp_c	name=CHAOS_PH038	1488237420000000000
temp_c	name=CHAOS_PH038	1488237480000000000
temp_c	name=CHAOS_PH038	1488237540000000000
temp_c	name=CHAOS_PH038	1488237600000000000
temp_c	name=CHAOS_PH038	1488237660000000000
temp_c	name=CHAOS_PH038	1488237720000000000
temp_c	name=CHAOS_PH038	1488237780000000000
temp_c	name=CHAOS_PH038	1488237840000000000
temp_c	name=CHAOS_PH038	1488237900000000000
temp_c	name=CHAOS_PH038	1488237960000000000
temp_c	name=CHAOS_PH038	1488238020000000000
temp_c	name=CHAOS_PH038	1488238080000000000
temp_c	name=CHAOS_PH038	1488238140000000000
temp_c	name=CHAOS_PH038	1488238200000000000
temp_c	name=CHAOS_PH038	1488238260000000000
temp_c	name=CHAOS_PH038	1488238320000000000
temp_c	name=CHAOS_PH038	1488238380000000000
temp_c	name=CHAOS_PH038	1488238440000000000
temp_c	name=CHAOS_PH038	1488238500000000000
temp_c	name=CHAOS_PH038	1488238560000000000
temp_c	name=CHAOS_PH038	1488238620000000000
temp_c	name=CHAOS_PH038	1488238680000000000
temp_c	name=CHAOS_PH038	1488238740000000000
temp_c	name=CHAOS_PH038	1488238800000000000
temp_c	name=CHAOS_PH038	1488238860000000000
temp_c	name=CHAOS_PH038	1488238920000000000
temp_c	name=CHAOS_PH038	1488238980000000000
temp_c	name=CHAOS_PH038	1488239040000000000
temp_c	name=CHAOS_PH038	1488239100000000000
temp_c	name=CHAOS_PH038	1488239160000000000
temp_c	name=CHAOS_PH038	1488239220000000000
temp_c	name=CHAOS_PH038	1488239280000000000
temp_c	name=CHAOS_PH038	1488239340000000000
temp_c	name=CHAOS_PH038	1488239400000000000
temp_c	name=CHAOS_PH038	1488239460000000000
temp_c	name=CHAOS_PH038	1488239520000000000
temp_c	name=CHAOS_PH038	1488239580000000000
temp_c	name=CHAOS_PH038	1488239640000000000
temp_c	name=CHAOS_PH038	1488239700000000000
temp_c	name=CHAOS_PH038	1488239760000000000
temp_c	name=CHAOS_PH038	1488239820000000000
temp_c	name=CHAOS_PH038	1488239880000000000
temp_c	name=CHAOS_PH038	1488239940000000000
temp_c	name=CHAOS_PH038	1488240000000000000
temp_c	name=CHAOS_PH038	1488240060000000000
temp_c	name=CHAOS_PH038	1488240120000000000
temp_c	name=CHAOS_PH038	1488240180000000000
temp_c	name=CHAOS_PH038	1488240240000000000
temp_c	name=CHAOS_PH038	1488240300000000000
temp_c	name=CHAOS_PH038	1488240360000000000
temp_c	name=CHAOS_PH038	1488240420000000000
temp_c	name=CHAOS_PH038	1488240480000000000
temp_c	name=CHAOS_PH038	1488240540000000000
temp_c	name=CHAOS_PH038	1488240600000000000
temp_c	name=CHAOS_PH038	1488240660000000000
temp_c	name=CHAOS_PH038	1488240720000000000
temp_c	name=CHAOS_PH038	1488240780000000000
temp_c	name=CHAOS_PH038	1488240840000000000
temp_c	name=CHAOS_PH038	1488240900000000000
temp_c	name=CHAOS_PH038	1488240960000000000
temp_c	name=CHAOS_PH038	1488241020000000000
temp_c	name=CHAOS_PH038	1488241080000000000
temp_c	name=CHAOS_PH038	1488241140000000000
temp_c	name=CHAOS_PH038	1488241200000000000
temp_c	name=CHAOS_PH038	1488241260000000000
temp_c	name=CHAOS_PH038	1488241320000000000
temp_c	name=CHAOS_PH038	1488241380000000000
temp_c	name=CHAOS_PH038	1488241440000000000
temp_c	name=CHAOS_PH038	1488241500000000000
temp_c	name=CHAOS_PH038	1488241560000000000
temp_c	name=CHAOS_PH038	1488241620000000000
temp_c	name=CHAOS_PH038	1488241680000000000
temp_c	name=CHAOS_PH038	1488241740000000000
temp_c	name=CHAOS_PH038	1488241800000000000
temp_c	name=CHAOS_PH038	1488241860000000000
temp_c	name=CHAOS_PH038	1488241920000000000
temp_c	name=CHAOS_PH038	1488241980000000000
temp_c	name=CHAOS_PH038	1488242040000000000
temp_c	name=CHAOS_PH038	1488242100000000000
temp_c	name=CHAOS_PH038	1488242160000000000
temp_c	name=CHAOS_PH038	1488242220000000000
temp_c	name=CHAOS_PH038	1488242280000000000
temp_c	name=CHAOS_PH038	1488242340000000000
temp_c	name=CHAOS_PH038	1488242400000000000
temp_c	name=CHAOS_PH038	1488242460000000000
temp_c	name=CHAOS_PH038	1488242520000000000
temp_c	name=CHAOS_PH038	1488242580000000000
temp_c	name=CHAOS_PH038	1488242640000000000
temp_c	name=CHAOS_PH038	1488242700000000000
temp_c	name=CHAOS_PH038	1488242760000000000
temp_c	name=CHAOS_PH038	1488242820000000000
temp_c	name=CHAOS_PH038	1488242880000000000
temp_c	name=CHAOS_PH038	1488242940000000000
temp_c	name=CHAOS_PH038	1488243000000000000
temp_c	name=CHAOS_PH038	1488243060000000000
temp_c	name=CHAOS_PH038	1488243120000000000
temp_c	name=CHAOS_PH038	1488243180000000000
temp_c	name=CHAOS_PH038	1488243240000000000
temp_c	name=CHAOS_PH038	1488243300000000000
temp_c	name=CHAOS_PH038	1488243360000000000
temp_c	name=CHAOS_PH038	1488243420000000000
temp_c	name=CHAOS_PH038	1488243480000000000
temp_c	name=CHAOS_PH038	1488243540000000000
temp_c	name=CHAOS_PH038	1488243600000000000
temp_c	name=CHAOS_PH038	1488243660000000000
temp_c	name=CHAOS_PH038	1488243720000000000
temp_c	name=CHAOS_PH038	1488243780000000000
temp_c	name=CHAOS_PH038	1488243840000000000
temp_c	name=CHAOS_PH038	1488243900000000000
temp_c	name=CHAOS_PH038	1488243960000000000
temp_c	name=CHAOS_PH038	1488244020000000000
temp_c	name=CHAOS_PH038	1488244080000000000
temp_c	name=CHAOS_PH038	1488244140000000000
temp_c	name=CHAOS_PH038	1488244200000000000
temp_c	name=CHAOS_PH038	1488244260000000000
temp_c	name=CHAOS_PH038	1488244320000000000
temp_c	name=CHAOS_PH038	1488244380000000000
temp_c	name=CHAOS_PH038	1488244440000000000
temp_c	name=CHAOS_PH038	1488244500000000000
temp_c	name=CHAOS_PH038	1488244560000000000
temp_c	name=CHAOS_PH038	1488244620000000000
temp_c	name=CHAOS_PH038	1488244680000000000
temp_c	name=CHAOS_PH038	1488244740000000000
temp_c	name=CHAOS_PH038	1488244800000000000
temp_c	name=CHAOS_PH038	1488244860000000000
temp_c	name=CHAOS_PH038	1488244920000000000
temp_c	name=CHAOS_PH038	1488244980000000000
temp_c	name=CHAOS_PH038	1488245040000000000
temp_c	name=CHAOS_PH038	1488245100000000000
temp_c	name=CHAOS_PH038	1488245160000000000
temp_c	name=CHAOS_PH038	1488245220000000000
temp_c	name=CHAOS_PH038	1488245280000000000
temp_c	name=CHAOS_PH038	1488245340000000000
temp_c	name=CHAOS_PH038	1488245400000000000
temp_c	name=CHAOS_PH038	1488245460000000000
temp_c	name=CHAOS_PH038	1488245520000000000
temp_c	name=CHAOS_PH038	1488245580000000000
temp_c	name=CHAOS_PH038	1488245640000000000
temp_c	name=CHAOS_PH038	1488245700000000000
temp_c	name=CHAOS_PH038	1488245760000000000
temp_c	name=CHAOS_PH038	1488245820000000000
temp_c	name=CHAOS_PH038	1488245880000000000
temp_c	name=CHAOS_PH038	1488245940000000000
temp_c	name=CHAOS_PH038	1488246000000000000
temp_c	name=CHAOS_PH038	1488246060000000000
temp_c	name=CHAOS_PH038	1488246120000000000
temp_c	name=CHAOS_PH038	1488246180000000000
temp_c	name=CHAOS_PH038	1488246240000000000
temp_c	name=CHAOS_PH038	1488246300000000000
temp_c	name=CHAOS_PH038	1488246360000000000
temp_c	name=CHAOS_PH038	1488246420000000000
temp_c	name=CHAOS_PH038	1488246480000000000
temp_c	name=CHAOS_PH038	1488246540000000000
temp_c	name=CHAOS_PH038	1488246600000000000
temp_c	name=CHAOS_PH038	1488246660000000000
temp_c	name=CHAOS_PH038	1488246720000000000
temp_c	name=CHAOS_PH038	1488246780000000000
temp_c	name=CHAOS_PH038	1488246840000000000
temp_c	name=CHAOS_PH038	1488246900000000000
temp_c	name=CHAOS_PH038	1488246960000000000
temp_c	name=CHAOS_PH038	1488247020000000000
temp_c	name=CHAOS_PH038	1488247080000000000
temp_c	name=CHAOS_PH038	1488247140000000000
temp_c	name=CHAOS_PH038	1488247200000000000
temp_c	name=CHAOS_PH038	1488247260000000000
temp_c	name=CHAOS_PH038	1488247320000000000
temp_c	name=CHAOS_PH038	1488247380000000000
temp_c	name=CHAOS_PH038	1488247440000000000
temp_c	name=CHAOS_PH038	1488247500000000000
temp_c	name=CHAOS_PH038	1488247560000000000
temp_c	name=CHAOS_PH038	1488247620000000000
temp_c	name=CHAOS_PH038	1488247680000000000
temp_c	name=CHAOS_PH038	1488247740000000000
temp_c	name=CHAOS_PH038	1488247800000000000
temp_c	name=CHAOS_PH038	1488247860000000000
temp_c	name=CHAOS_PH038	1488247920000000000
temp_c	name=CHAOS_PH038	1488247980000000000
temp_c	name=CHAOS_PH038	1488248040000000000
temp_c	name=CHAOS_PH038	1488248100000000000
temp_c	name=CHAOS_PH038	1488248160000000000
temp_c	name=CHAOS_PH038	1488248220000000000
temp_c	name=CHAOS_PH038	1488248280000000000
temp_c	name=CHAOS_PH038	1488248340000000000
temp_c	name=CHAOS_PH038	1488248400000000000
temp_c	name=CHAOS_PH038	1488248460000000000
temp_c	name=CHAOS_PH038	1488248520000000000
temp_c	name=CHAOS_PH038	1488248580000000000
temp_c	name=CHAOS_PH038	1488248640000000000
temp_c	name=CHAOS_PH038	1488248700000000000
temp_c	name=CHAOS_PH038	1488248760000000000
temp_c	name=CHAOS_PH038	1488248820000000000
temp_c	name=CHAOS_PH038	1488248880000000000
temp_c	name=CHAOS_PH038	1488248940000000000
temp_c	name=CHAOS_PH038	1488249000000000000
temp_c	name=CHAOS_PH038	1488249060000000000
temp_c	name=CHAOS_PH038	1488249120000000000
temp_c	name=CHAOS_PH038	1488249180000000000
temp_c	name=CHAOS_PH038	1488249240000000000
temp_c	name=CHAOS_PH038	1488249300000000000
temp_c	name=CHAOS_PH038	1488249360000000000
temp_c	name=CHAOS_PH038	1488249420000000000
temp_c	name=CHAOS_PH038	1488249480000000000
temp_c	name=CHAOS_PH038	1488249540000000000
temp_c	name=CHAOS_PH038	1488249600000000000
temp_c	name=CHAOS_PH038	1488249660000000000
temp_c	name=CHAOS_PH038	1488249720000000000
temp_c	name=CHAOS_PH038	1488249780000000000
temp_c	name=CHAOS_PH038	1488249840000000000
temp_c	name=CHAOS_PH038	1488249900000000000
temp_c	name=CHAOS_PH038	1488249960000000000
temp_c	name=CHAOS_PH038	1488250020000000000
temp_c	name=CHAOS_PH038	1488250080000000000
temp_c	name=CHAOS_PH038	1488250140000000000
temp_c	name=CHAOS_PH038	1488250200000000000
temp_c	name=CHAOS_PH038	1488250260000000000
temp_c	name=CHAOS_PH038	1488250320000000000
temp_c	name=CHAOS_PH038	1488250380000000000
temp_c	name=CHAOS_PH038	1488250440000000000
temp_c	name=CHAOS_PH038	1488250500000000000
temp_c	name=CHAOS_PH038	1488250560000000000
temp_c	name=CHAOS_PH038	1488250620000000000
temp_c	name=CHAOS_PH038	1488250680000000000
temp_c	name=CHAOS_PH038	1488250740000000000
temp_c	name=CHAOS_PH038	1488250800000000000
temp_c	name=CHAOS_PH038	1488250860000000000
temp_c	name=CHAOS_PH038	1488250920000000000
temp_c	name=CHAOS_PH038	1488250980000000000
temp_c	name=CHAOS_PH038	1488251040000000000
temp_c	name=CHAOS_PH038	1488251100000000000
temp_c	name=CHAOS_PH038	1488251160000000000
temp_c	name=CHAOS_PH038	1488251220000000000
temp_c	name=CHAOS_PH038	1488251280000000000
temp_c	name=CHAOS_PH038	1488251340000000000
temp_c	name=CHAOS_PH038	1488251400000000000
temp_c	name=CHAOS_PH038	1488251460000000000
temp_c	name=CHAOS_PH038	1488251520000000000
temp_c	name=CHAOS_PH038	1488251580000000000
temp_c	name=CHAOS_PH038	1488251640000000000
temp_c	name=CHAOS_PH038	1488251700000000000
temp_c	name=CHAOS_PH038	1488251760000000000
temp_c	name=CHAOS_PH038	1488251820000000000
temp_c	name=CHAOS_PH038	1488251880000000000
temp_c	name=CHAOS_PH038	1488251940000000000
temp_c	name=CHAOS_PH038	1488252000000000000
temp_c	name=CHAOS_PH038	1488252060000000000
temp_c	name=CHAOS_PH038	1488252120000000000
temp_c	name=CHAOS_PH038	1488252180000000000
temp_c	name=CHAOS_PH038	1488252240000000000
temp_c	name=CHAOS_PH038	1488252300000000000
temp_c	name=CHAOS_PH038	1488252360000000000
temp_c	name=CHAOS_PH038	1488252420000000000
temp_c	name=CHAOS_PH038	1488252480000000000
temp_c	name=CHAOS_PH038	1488252540000000000
temp_c	name=CHAOS_PH038	1488252600000000000
temp_c	name=CHAOS_PH038	1488252660000000000
temp_c	name=CHAOS_PH038	1488252720000000000
temp_c	name=CHAOS_PH038	1488252780000000000
temp_c	name=CHAOS_PH038	1488252840000000000
temp_c	name=CHAOS_PH038	1488252900000000000
temp_c	name=CHAOS_PH038	1488252960000000000
temp_c	name=CHAOS_PH038	1488253020000000000
temp_c	name=CHAOS_PH038	1488253080000000000
temp_c	name=CHAOS_PH038	1488253140000000000
temp_c	name=CHAOS_PH038	1488253200000000000
temp_c	name=CHAOS_PH038	1488253260000000000
temp_c	name=CHAOS_PH038	1488253320000000000
temp_c	name=CHAOS_PH038	1488253380000000000
temp_c	name=CHAOS_PH038	1488253440000000000
temp_c	name=CHAOS_PH038	1488253500000000000
temp_c	name=CHAOS_PH038	1488253560000000000
temp_c	name=CHAOS_PH038	1488253620000000000
temp_c	name=CHAOS_PH038	1488253680000000000
temp_c	name=CHAOS_PH038	1488253740000000000
temp_c	name=CHAOS_PH038	1488253800000000000
temp_c	name=CHAOS_PH038	1488253860000000000
temp_c	name=CHAOS_PH038	1488253920000000000
temp_c	name=CHAOS_PH038	1488253980000000000
temp_c	name=CHAOS_PH038	1488254040000000000
temp_c	name=CHAOS_PH038	1488254100000000000
temp_c	name=CHAOS_PH038	1488254160000000000
temp_c	name=CHAOS_PH038	1488254220000000000
temp_c	name=CHAOS_PH038	1488254280000000000
temp_c	name=CHAOS_PH038	1488254340000000000
temp_c	name=CHAOS_PH038	1488254400000000000
temp_c	name=CHAOS_PH038	1488254460000000000
temp_c	name=CHAOS_PH038	1488254520000000000
temp_c	name=CHAOS_PH038	1488254580000000000
temp_c	name=CHAOS_PH038	1488254640000000000
temp_c	name=CHAOS_PH038	1488254700000000000
temp_c	name=CHAOS_PH038	1488254760000000000
temp_c	name=CHAOS_PH038	1488254820000000000
temp_c	name=CHAOS_PH038	1488254880000000000
temp_c	name=CHAOS_PH038	1488254940000000000
temp_c	name=CHAOS_PH038	1488255000000000000
temp_c	name=CHAOS_PH038	1488255060000000000
temp_c	name=CHAOS_PH038	1488255120000000000
temp_c	name=CHAOS_PH038	1488255180000000000
temp_c	name=CHAOS_PH038	1488255240000000000
temp_c	name=CHAOS_PH038	1488255300000000000
temp_c	name=CHAOS_PH038	1488255360000000000
temp_c	name=CHAOS_PH038	1488255420000000000
temp_c	name=CHAOS_PH038	1488255480000000000
temp_c	name=CHAOS_PH038	1488255540000000000
temp_c	name=CHAOS_PH038	1488255600000000000
temp_c	name=CHAOS_PH038	1488255660000000000
temp_c	name=CHAOS_PH038	1488255720000000000
temp_c	name=CHAOS_PH038	1488255780000000000
temp_c	name=CHAOS_PH038	1488255840000000000
temp_c	name=CHAOS_PH038	1488255900000000000
temp_c	name=CHAOS_PH038	1488255960000000000
temp_c	name=CHAOS_PH038	1488256020000000000
temp_c	name=CHAOS_PH038	1488256080000000000
temp_c	name=CHAOS_PH038	1488256140000000000
temp_c	name=CHAOS_PH038	1488256200000000000
temp_c	name=CHAOS_PH038	1488256260000000000
temp_c	name=CHAOS_PH038	1488256320000000000
temp_c	name=CHAOS_PH038	1488256380000000000
temp_c	name=CHAOS_PH038	1488256440000000000
temp_c	name=CHAOS_PH038	1488256500000000000
temp_c	name=CHAOS_PH038	1488256560000000000
temp_c	name=CHAOS_PH038	1488256620000000000
temp_c	name=CHAOS_PH038	1488256680000000000
temp_c	name=CHAOS_PH038	1488256740000000000
temp_c	name=CHAOS_PH038	1488256800000000000
temp_c	name=CHAOS_PH038	1488256860000000000
temp_c	name=CHAOS_PH038	1488256920000000000
temp_c	name=CHAOS_PH038	1488256980000000000
temp_c	name=CHAOS_PH038	1488257040000000000
temp_c	name=CHAOS_PH038	1488257100000000000
temp_c	name=CHAOS_PH038	1488257160000000000
temp_c	name=CHAOS_PH038	1488257220000000000
temp_c	name=CHAOS_PH038	1488257280000000000
temp_c	name=CHAOS_PH038	1488257340000000000
temp_c	name=CHAOS_PH038	1488257400000000000
temp_c	name=CHAOS_PH038	1488257460000000000
temp_c	name=CHAOS_PH038	1488257520000000000
temp_c	name=CHAOS_PH038	1488257580000000000
temp_c	name=CHAOS_PH038	1488257640000000000
temp_c	name=CHAOS_PH038	1488257700000000000
temp_c	name=CHAOS_PH038	1488257760000000000
temp_c	name=CHAOS_PH038	1488257820000000000
temp_c	name=CHAOS_PH038	1488257880000000000
temp_c	name=CHAOS_PH038	1488257940000000000
temp_c	name=CHAOS_PH038	1488258000000000000
temp_c	name=CHAOS_PH038	1488258060000000000
temp_c	name=CHAOS_PH038	1488258120000000000
temp_c	name=CHAOS_PH038	1488258180000000000
temp_c	name=CHAOS_PH038	1488258240000000000
temp_c	name=CHAOS_PH038	1488258300000000000
temp_c	name=CHAOS_PH038	1488258360000000000
temp_c	name=CHAOS_PH038	1488258420000000000
temp_c	name=CHAOS_PH038	1488258480000000000
temp_c	name=CHAOS_PH038	1488258540000000000
temp_c	name=CHAOS_PH038	1488258600000000000
temp_c	name=CHAOS_PH038	1488258660000000000
temp_c	name=CHAOS_PH038	1488258720000000000
temp_c	name=CHAOS_PH038	1488258780000000000
temp_c	name=CHAOS_PH038	1488258840000000000
temp_c	name=CHAOS_PH038	1488258900000000000
temp_c	name=CHAOS_PH038	1488258960000000000
temp_c	name=CHAOS_PH038	1488259020000000000
temp_c	name=CHAOS_PH038	1488259080000000000
temp_c	name=CHAOS_PH038	1488259140000000000
temp_c	name=CHAOS_PH038	1488259200000000000
temp_c	name=CHAOS_PH038	1488259260000000000
temp_c	name=CHAOS_PH038	1488259320000000000
temp_c	name=CHAOS_PH038	1488259380000000000
temp_c	name=CHAOS_PH038	1488259440000000000
temp_c	name=CHAOS_PH038	1488259500000000000
temp_c	name=CHAOS_PH038	1488259560000000000
temp_c	name=CHAOS_PH038	1488259620000000000
temp_c	name=CHAOS_PH038	1488259680000000000
temp_c	name=CHAOS_PH038	1488259740000000000
temp_c	name=CHAOS_PH038	1488259800000000000
temp_c	name=CHAOS_PH038	1488259860000000000
temp_c	name=CHAOS_PH038	1488259920000000000
temp_c	name=CHAOS_PH038	1488259980000000000
temp_c	name=CHAOS_PH038	1488260040000000000
temp_c	name=CHAOS_PH038	1488260100000000000
temp_c	name=CHAOS_PH038	1488260160000000000
temp_c	name=CHAOS_PH038	1488260220000000000
temp_c	name=CHAOS_PH038	1488260280000000000
temp_c	name=CHAOS_PH038	1488260340000000000
temp_c	name=CHAOS_PH038	1488260400000000000
temp_c	name=CHAOS_PH038	1488260460000000000
temp_c	name=CHAOS_PH038	1488260520000000000
temp_c	name=CHAOS_PH038	1488260580000000000
temp_c	name=CHAOS_PH038	1488260640000000000
temp_c	name=CHAOS_PH038	1488260700000000000
temp_c	name=CHAOS_PH038	1488260760000000000
temp_c	name=CHAOS_PH038	1488260820000000000
temp_c	name=CHAOS_PH038	1488260880000000000
temp_c	name=CHAOS_PH038	1488260940000000000
temp_c	name=CHAOS_PH038	1488261000000000000
temp_c	name=CHAOS_PH038	1488261060000000000
temp_c	name=CHAOS_PH038	1488261120000000000
temp_c	name=CHAOS_PH038	1488261180000000000
temp_c	name=CHAOS_PH038	1488261240000000000
temp_c	name=CHAOS_PH038	1488261300000000000
temp_c	name=CHAOS_PH038	1488261360000000000
temp_c	name=CHAOS_PH038	1488261420000000000
temp_c	name=CHAOS_PH038	1488261480000000000
temp_c	name=CHAOS_PH038	1488261540000000000
temp_c	name=CHAOS_PH038	1488261600000000000
temp_c	name=CHAOS_PH038	1488261660000000000
temp_c	name=CHAOS_PH038	1488261720000000000
temp_c	name=CHAOS_PH038	1488261780000000000
temp_c	name=CHAOS_PH038	1488261840000000000
temp_c	name=CHAOS_PH038	1488261900000000000
temp_c	name=CHAOS_PH038	1488261960000000000
temp_c	name=CHAOS_PH038	1488262020000000000
temp_c	name=CHAOS_PH038	1488262080000000000
temp_c	name=CHAOS_PH038	1488262140000000000
temp_c	name=CHAOS_PH038	1488262200000000000
temp_c	name=CHAOS_PH038	1488262260000000000
temp_c	name=CHAOS_PH038	1488262320000000000
temp_c	name=CHAOS_PH038	1488262380000000000
temp_c	name=CHAOS_PH038	1488262440000000000
temp_c	name=CHAOS_PH038	1488262500000000000
temp_c	name=CHAOS_PH038	1488262560000000000
temp_c	name=CHAOS_PH038	1488262620000000000
temp_c	name=CHAOS_PH038	1488262680000000000
temp_c	name=CHAOS_PH038	1488262740000000000
temp_c	name=CHAOS_PH038	1488262800000000000
temp_c	name=CHAOS_PH038	1488262860000000000
temp_c	name=CHAOS_PH038	1488262920000000000
temp_c	name=CHAOS_PH038	1488262980000000000
temp_c	name=CHAOS_PH038	1488263040000000000
temp_c	name=CHAOS_PH038	1488263100000000000
temp_c	name=CHAOS_PH038	1488263160000000000
temp_c	name=CHAOS_PH038	1488263220000000000
temp_c	name=CHAOS_PH038	1488263280000000000
temp_c	name=CHAOS_PH038	1488263340000000000
temp_c	name=CHAOS_PH038	1488263400000000000
temp_c	name=CHAOS_PH038	1488263460000000000
temp_c	name=CHAOS_PH038	1488263520000000000
temp_c	name=CHAOS_PH038	1488263580000000000
temp_c	name=CHAOS_PH038	1488263640000000000
temp_c	name=CHAOS_PH038	1488263700000000000
temp_c	name=CHAOS_PH038	1488263760000000000
temp_c	name=CHAOS_PH038	1488263820000000000
temp_c	name=CHAOS_PH038	1488263880000000000
temp_c	name=CHAOS_PH038	1488263940000000000
temp_c	name=CHAOS_PH038	1488264000000000000
temp_c	name=CHAOS_PH038	1488264060000000000
temp_c	name=CHAOS_PH038	1488264120000000000
temp_c	name=CHAOS_PH038	1488264180000000000
temp_c	name=CHAOS_PH038	1488264240000000000
temp_c	name=CHAOS_PH038	1488264300000000000
temp_c	name=CHAOS_PH038	1488264360000000000
temp_c	name=CHAOS_PH038	1488264420000000000
temp_c	name=CHAOS_PH038	1488264480000000000
temp_c	name=CHAOS_PH038	1488264540000000000
temp_c	name=CHAOS_PH038	1488264600000000000
temp_c	name=CHAOS_PH038	1488264660000000000
temp_c	name=CHAOS_PH038	1488264720000000000
temp_c	name=CHAOS_PH038	1488264780000000000
temp_c	name=CHAOS_PH038	1488264840000000000
temp_c	name=CHAOS_PH038	1488264900000000000
temp_c	name=CHAOS_PH038	1488264960000000000
temp_c	name=CHAOS_PH038	1488265020000000000
temp_c	name=CHAOS_PH038	1488265080000000000
temp_c	name=CHAOS_PH038	1488265140000000000
temp_c	name=CHAOS_PH038	1488265200000000000
temp_c	name=CHAOS_PH038	1488265260000000000
temp_c	name=CHAOS_PH038	1488265320000000000
temp_c	name=CHAOS_PH038	1488265380000000000
temp_c	name=CHAOS_PH038	1488265440000000000
temp_c	name=CHAOS_PH038	1488265500000000000
temp_c	name=CHAOS_PH038	1488265560000000000
temp_c	name=CHAOS_PH038	1488265620000000000
temp_c	name=CHAOS_PH038	1488265680000000000
temp_c	name=CHAOS_PH038	1488265740000000000
temp_c	name=CHAOS_PH038	1488265800000000000
temp_c	name=CHAOS_PH038	1488265860000000000
temp_c	name=CHAOS_PH038	1488265920000000000
temp_c	name=CHAOS_PH038	1488265980000000000
temp_c	name=CHAOS_PH038	1488266040000000000
temp_c	name=CHAOS_PH038	1488266100000000000
temp_c	name=CHAOS_PH038	1488266160000000000
temp_c	name=CHAOS_PH038	1488266220000000000
temp_c	name=CHAOS_PH038	1488266280000000000
temp_c	name=CHAOS_PH038	1488266340000000000
temp_c	name=CHAOS_PH038	1488266400000000000
temp_c	name=CHAOS_PH038	1488266460000000000
temp_c	name=CHAOS_PH038	1488266520000000000
temp_c	name=CHAOS_PH038	1488266580000000000
temp_c	name=CHAOS_PH038	1488266640000000000
temp_c	name=CHAOS_PH038	1488266700000000000
temp_c	name=CHAOS_PH038	1488266760000000000
temp_c	name=CHAOS_PH038	1488266820000000000
temp_c	name=CHAOS_PH038	1488266880000000000
temp_c	name=CHAOS_PH038	1488266940000000000
temp_c	name=CHAOS_PH038	1488267000000000000
temp_c	name=CHAOS_PH038	1488267060000000000
temp_c	name=CHAOS_PH038	1488267120000000000
temp_c	name=CHAOS_PH038	1488267180000000000
temp_c	name=CHAOS_PH038	1488267240000000000
temp_c	name=CHAOS_PH038	1488267300000000000
temp_c	name=CHAOS_PH038	1488267360000000000
temp_c	name=CHAOS_PH038	1488267420000000000
temp_c	name=CHAOS_PH038	1488267480000000000
temp_c	name=CHAOS_PH038	1488267540000000000
temp_c	name=CHAOS_PH038	1488267600000000000
temp_c	name=CHAOS_PH038	1488267660000000000
temp_c	name=CHAOS_PH038	1488267720000000000
temp_c	name=CHAOS_PH038	1488267780000000000
temp_c	name=CHAOS_PH038	1488267840000000000
temp_c	name=CHAOS_PH038	1488267900000000000
temp_c	name=CHAOS_PH038	1488267960000000000
temp_c	name=CHAOS_PH038	1488268020000000000
temp_c	name=CHAOS_PH038	1488268080000000000
temp_c	name=CHAOS_PH038	1488268140000000000
temp_c	name=CHAOS_PH038	1488268200000000000
temp_c	name=CHAOS_PH038	1488268260000000000
temp_c	name=CHAOS_PH038	1488268320000000000
temp_c	name=CHAOS_PH038	1488268380000000000
temp_c	name=CHAOS_PH038	1488268440000000000
temp_c	name=CHAOS_PH038	1488268500000000000
temp_c	name=CHAOS_PH038	1488268560000000000
temp_c	name=CHAOS_PH038	1488268620000000000
temp_c	name=CHAOS_PH038	1488268680000000000
temp_c	name=CHAOS_PH038	1488268740000000000
temp_c	name=CHAOS_PH038	1488268800000000000
temp_c	name=CHAOS_PH038	1488268860000000000
temp_c	name=CHAOS_PH038	1488268920000000000
temp_c	name=CHAOS_PH038	1488268980000000000
temp_c	name=CHAOS_PH038	1488269040000000000
temp_c	name=CHAOS_PH038	1488269100000000000
temp_c	name=CHAOS_PH038	1488269160000000000
temp_c	name=CHAOS_PH038	1488269220000000000
temp_c	name=CHAOS_PH038	1488269280000000000
temp_c	name=CHAOS_PH038	1488269340000000000
temp_c	name=CHAOS_PH038	1488269400000000000
temp_c	name=CHAOS_PH038	1488269460000000000
temp_c	name=CHAOS_PH038	1488269520000000000
temp_c	name=CHAOS_PH038	1488269580000000000
temp_c	name=CHAOS_PH038	1488269640000000000
temp_c	name=CHAOS_PH038	1488269700000000000
temp_c	name=CHAOS_PH038	1488269760000000000
temp_c	name=CHAOS_PH038	1488269820000000000
temp_c	name=CHAOS_PH038	1488269880000000000
temp_c	name=CHAOS_PH038	1488269940000000000
temp_c	name=CHAOS_PH038	1488270000000000000
temp_c	name=CHAOS_PH038	1488270060000000000
temp_c	name=CHAOS_PH038	1488270120000000000
temp_c	name=CHAOS_PH038	1488270180000000000
temp_c	name=CHAOS_PH038	1488270240000000000
temp_c	name=CHAOS_PH038	1488270300000000000
temp_c	name=CHAOS_PH038	1488270360000000000
temp_c	name=CHAOS_PH038	1488270420000000000
temp_c	name=CHAOS_PH038	1488270480000000000
temp_c	name=CHAOS_PH038	1488270540000000000
temp_c	name=CHAOS_PH038	1488270600000000000
temp_c	name=CHAOS_PH038	1488270660000000000
temp_c	name=CHAOS_PH038	1488270720000000000
temp_c	name=CHAOS_PH038	1488270780000000000
temp_c	name=CHAOS_PH038	1488270840000000000
temp_c	name=CHAOS_PH038	1488270900000000000
temp_c	name=CHAOS_PH038	1488270960000000000
temp_c	name=CHAOS_PH038	1488271020000000000
temp_c	name=CHAOS_PH038	1488271080000000000
temp_c	name=CHAOS_PH038	1488271140000000000
temp_c	name=CHAOS_PH038	1488271200000000000
temp_c	name=CHAOS_PH038	1488271260000000000
temp_c	name=CHAOS_PH038	1488271320000000000
temp_c	name=CHAOS_PH038	1488271380000000000
temp_c	name=CHAOS_PH038	1488271440000000000
temp_c	name=CHAOS_PH038	1488271500000000000
temp_c	name=CHAOS_PH038	1488271560000000000
temp_c	name=CHAOS_PH038	1488271620000000000
temp_c	name=CHAOS_PH038	1488271680000000000
temp_c	name=CHAOS_PH038	1488271740000000000
temp_c	name=CHAOS_PH038	1488271800000000000
temp_c	name=CHAOS_PH038	1488271860000000000
temp_c	name=CHAOS_PH038	1488271920000000000
temp_c	name=CHAOS_PH038	1488271980000000000
temp_c	name=CHAOS_PH038	1488272040000000000
temp_c	name=CHAOS_PH038	1488272100000000000
temp_c	name=CHAOS_PH038	1488272160000000000
temp_c	name=CHAOS_PH038	1488272220000000000
temp_c	name=CHAOS_PH038	1488272280000000000
temp_c	name=CHAOS_PH038	1488272340000000000
temp_c	name=CHAOS_PH038	1488272400000000000
temp_c	name=CHAOS_PH038	1488272460000000000
temp_c	name=CHAOS_PH038	1488272520000000000
temp_c	name=CHAOS_PH038	1488272580000000000
temp_c	name=CHAOS_PH038	1488272640000000000
temp_c	name=CHAOS_PH038	1488272700000000000
temp_c	name=CHAOS_PH038	1488272760000000000
temp_c	name=CHAOS_PH038	1488272820000000000
temp_c	name=CHAOS_PH038	1488272880000000000
temp_c	name=CHAOS_PH038	1488272940000000000
temp_c	name=CHAOS_PH038	1488273000000000000
temp_c	name=CHAOS_PH038	1488273060000000000
temp_c	name=CHAOS_PH038	1488273120000000000
temp_c	name=CHAOS_PH038	1488273180000000000
temp_c	name=CHAOS_PH038	1488273240000000000
temp_c	name=CHAOS_PH038	1488273300000000000
temp_c	name=CHAOS_PH038	1488273360000000000
temp_c	name=CHAOS_PH038	1488273420000000000
temp_c	name=CHAOS_PH038	1488273480000000000
temp_c	name=CHAOS_PH038	1488273540000000000
temp_c	name=CHAOS_PH038	1488273600000000000
temp_c	name=CHAOS_PH038	1488273660000000000
temp_c	name=CHAOS_PH038	1488273720000000000
temp_c	name=CHAOS_PH038	1488273780000000000
temp_c	name=CHAOS_PH038	1488273840000000000
temp_c	name=CHAOS_PH038	1488273900000000000
temp_c	name=CHAOS_PH038	1488273960000000000
temp_c	name=CHAOS_PH038	1488274020000000000
temp_c	name=CHAOS_PH038	1488274080000000000
temp_c	name=CHAOS_PH038	1488274140000000000
temp_c	name=CHAOS_PH038	1488274200000000000
temp_c	name=CHAOS_PH038	1488274260000000000
temp_c	name=CHAOS_PH038	1488274320000000000
temp_c	name=CHAOS_PH038	1488274380000000000
temp_c	name=CHAOS_PH038	1488274440000000000
temp_c	name=CHAOS_PH038	1488274500000000000
temp_c	name=CHAOS_PH038	1488274560000000000
temp_c	name=CHAOS_PH038	1488274620000000000
temp_c	name=CHAOS_PH038	1488274680000000000
temp_c	name=CHAOS_PH038	1488274740000000000
temp_c	name=CHAOS_PH038	1488274800000000000
temp_c	name=CHAOS_PH038	1488274860000000000
temp_c	name=CHAOS_PH038	1488274920000000000
temp_c	name=CHAOS_PH038	1488274980000000000
temp_c	name=CHAOS_PH038	1488275040000000000
temp_c	name=CHAOS_PH038	1488275100000000000
temp_c	name=CHAOS_PH038	1488275160000000000
temp_c	name=CHAOS_PH038	1488275220000000000
temp_c	name=CHAOS_PH038	1488275280000000000
temp_c	name=CHAOS_PH038	1488275340000000000
temp_c	name=CHAOS_PH038	1488275400000000000
temp_c	name=CHAOS_PH038	1488275460000000000
temp_c	name=CHAOS_PH038	1488275520000000000
temp_c	name=CHAOS_PH038	1488275580000000000
temp_c	name=CHAOS_PH038	1488275640000000000
temp_c	name=CHAOS_PH038	1488275700000000000
temp_c	name=CHAOS_PH038	1488275760000000000
temp_c	name=CHAOS_PH038	1488275820000000000
temp_c	name=CHAOS_PH038	1488275880000000000
temp_c	name=CHAOS_PH038	1488275940000000000
temp_c	name=CHAOS_PH038	1488276000000000000
temp_c	name=CHAOS_PH038	1488276060000000000
temp_c	name=CHAOS_PH038	1488276120000000000
temp_c	name=CHAOS_PH038	1488276180000000000
temp_c	name=CHAOS_PH038	1488276240000000000
temp_c	name=CHAOS_PH038	1488276300000000000
temp_c	name=CHAOS_PH038	1488276360000000000
temp_c	name=CHAOS_PH038	1488276420000000000
temp_c	name=CHAOS_PH038	1488276480000000000
temp_c	name=CHAOS_PH038	1488276540000000000
temp_c	name=CHAOS_PH038	1488276600000000000
temp_c	name=CHAOS_PH038	1488276660000000000
temp_c	name=CHAOS_PH038	1488276720000000000
temp_c	name=CHAOS_PH038	1488276780000000000
temp_c	name=CHAOS_PH038	1488276840000000000
temp_c	name=CHAOS_PH038	1488276900000000000
temp_c	name=CHAOS_PH038	1488276960000000000
temp_c	name=CHAOS_PH038	1488277020000000000
temp_c	name=CHAOS_PH038	1488277080000000000
temp_c	name=CHAOS_PH038	1488277140000000000
temp_c	name=CHAOS_PH038	1488277200000000000
temp_c	name=CHAOS_PH038	1488277260000000000
temp_c	name=CHAOS_PH038	1488277320000000000
temp_c	name=CHAOS_PH038	1488277380000000000
temp_c	name=CHAOS_PH038	1488277440000000000
temp_c	name=CHAOS_PH038	1488277500000000000
temp_c	name=CHAOS_PH038	1488277560000000000
temp_c	name=CHAOS_PH038	1488277620000000000
temp_c	name=CHAOS_PH038	1488277680000000000
temp_c	name=CHAOS_PH038	1488277740000000000
temp_c	name=CHAOS_PH038	1488277800000000000
temp_c	name=CHAOS_PH038	1488277860000000000
temp_c	name=CHAOS_PH038	1488277920000000000
temp_c	name=CHAOS_PH038	1488277980000000000
temp_c	name=CHAOS_PH038	1488278040000000000
temp_c	name=CHAOS_PH038	1488278100000000000
temp_c	name=CHAOS_PH038	1488278160000000000
temp_c	name=CHAOS_PH038	1488278220000000000
temp_c	name=CHAOS_PH038	1488278280000000000
temp_c	name=CHAOS_PH038	1488278340000000000
temp_c	name=CHAOS_PH038	1488278400000000000
temp_c	name=CHAOS_PH038	1488278460000000000
temp_c	name=CHAOS_PH038	1488278520000000000
temp_c	name=CHAOS_PH038	1488278580000000000
temp_c	name=CHAOS_PH038	1488278640000000000
temp_c	name=CHAOS_PH038	1488278700000000000
temp_c	name=CHAOS_PH038	1488278760000000000
temp_c	name=CHAOS_PH038	1488278820000000000
temp_c	name=CHAOS_PH038	1488278880000000000
temp_c	name=CHAOS_PH038	1488278940000000000
temp_c	name=CHAOS_PH038	1488279000000000000
temp_c	name=CHAOS_PH038	1488279060000000000
temp_c	name=CHAOS_PH038	1488279120000000000
temp_c	name=CHAOS_PH038	1488279180000000000
temp_c	name=CHAOS_PH038	1488279240000000000
temp_c	name=CHAOS_PH038	1488279300000000000
temp_c	name=CHAOS_PH038	1488279360000000000
temp_c	name=CHAOS_PH038	1488279420000000000
temp_c	name=CHAOS_PH038	1488279480000000000
temp_c	name=CHAOS_PH038	1488279540000000000
temp_c	name=CHAOS_PH038	1488279600000000000
temp_c	name=CHAOS_PH038	1488279660000000000
temp_c	name=CHAOS_PH038	1488279720000000000
temp_c	name=CHAOS_PH038	1488279780000000000
temp_c	name=CHAOS_PH038	1488279840000000000
temp_c	name=CHAOS_PH038	1488279900000000000
temp_c	name=CHAOS_PH038	1488279960000000000
temp_c	name=CHAOS_PH038	1488280020000000000
temp_c	name=CHAOS_PH038	1488280080000000000
temp_c	name=CHAOS_PH038	1488280140000000000
temp_c	name=CHAOS_PH038	1488280200000000000
temp_c	name=CHAOS_PH038	1488280260000000000
temp_c	name=CHAOS_PH038	1488280320000000000
temp_c	name=CHAOS_PH038	1488280380000000000
temp_c	name=CHAOS_PH038	1488280440000000000
temp_c	name=CHAOS_PH038	1488280500000000000
temp_c	name=CHAOS_PH038	1488280560000000000
temp_c	name=CHAOS_PH038	1488280620000000000
temp_c	name=CHAOS_PH038	1488280680000000000
temp_c	name=CHAOS_PH038	1488280740000000000
temp_c	name=CHAOS_PH038	1488280800000000000
temp_c	name=CHAOS_PH038	1488280860000000000
temp_c	name=CHAOS_PH038	1488280920000000000
temp_c	name=CHAOS_PH038	1488280980000000000
temp_c	name=CHAOS_PH038	1488281040000000000
temp_c	name=CHAOS_PH038	1488281100000000000
temp_c	name=CHAOS_PH038	1488281160000000000
temp_c	name=CHAOS_PH038	1488281220000000000
temp_c	name=CHAOS_PH038	1488281280000000000
temp_c	name=CHAOS_PH038	1488281340000000000
temp_c	name=CHAOS_PH038	1488281400000000000
temp_c	name=CHAOS_PH038	1488281460000000000
temp_c	name=CHAOS_PH038	1488281520000000000
temp_c	name=CHAOS_PH038	1488281580000000000
temp_c	name=CHAOS_PH038	1488281640000000000
temp_c	name=CHAOS_PH038	1488281700000000000
temp_c	name=CHAOS_PH038	1488281760000000000
temp_c	name=CHAOS_PH038	1488281820000000000
temp_c	name=CHAOS_PH038	1488281880000000000
temp_c	name=CHAOS_PH038	1488281940000000000
temp_c	name=CHAOS_PH038	1488282000000000000
temp_c	name=CHAOS_PH038	1488282060000000000
temp_c	name=CHAOS_PH038	1488282120000000000
temp_c	name=CHAOS_PH038	1488282180000000000
temp_c	name=CHAOS_PH038	1488282240000000000
temp_c	name=CHAOS_PH038	1488282300000000000
temp_c	name=CHAOS_PH038	1488282360000000000
temp_c	name=CHAOS_PH038	1488282420000000000
temp_c	name=CHAOS_PH038	1488282480000000000
temp_c	name=CHAOS_PH038	1488282540000000000
temp_c	name=CHAOS_PH038	1488282600000000000
temp_c	name=CHAOS_PH038	1488282660000000000
temp_c	name=CHAOS_PH038	1488282720000000000
temp_c	name=CHAOS_PH038	1488282780000000000
temp_c	name=CHAOS_PH038	1488282840000000000
temp_c	name=CHAOS_PH038	1488282900000000000
temp_c	name=CHAOS_PH038	1488282960000000000
temp_c	name=CHAOS_PH038	1488283020000000000
temp_c	name=CHAOS_PH038	1488283080000000000
temp_c	name=CHAOS_PH038	1488283140000000000
temp_c	name=CHAOS_PH038	1488283200000000000
temp_c	name=CHAOS_PH038	1488283260000000000
temp_c	name=CHAOS_PH038	1488283320000000000
temp_c	name=CHAOS_PH038	1488283380000000000
temp_c	name=CHAOS_PH038	1488283440000000000
temp_c	name=CHAOS_PH038	1488283500000000000
temp_c	name=CHAOS_PH038	1488283560000000000
temp_c	name=CHAOS_PH038	1488283620000000000
temp_c	name=CHAOS_PH038	1488283680000000000
temp_c	name=CHAOS_PH038	1488283740000000000
temp_c	name=CHAOS_PH038	1488283800000000000
temp_c	name=CHAOS_PH038	1488283860000000000
temp_c	name=CHAOS_PH038	1488283920000000000
temp_c	name=CHAOS_PH038	1488283980000000000
temp_c	name=CHAOS_PH038	1488284040000000000
temp_c	name=CHAOS_PH038	1488284100000000000
temp_c	name=CHAOS_PH038	1488284160000000000
temp_c	name=CHAOS_PH038	1488284220000000000
temp_c	name=CHAOS_PH038	1488284280000000000
temp_c	name=CHAOS_PH038	1488284340000000000
temp_c	name=CHAOS_PH038	1488284400000000000
temp_c	name=CHAOS_PH038	1488284460000000000
temp_c	name=CHAOS_PH038	1488284520000000000
temp_c	name=CHAOS_PH038	1488284580000000000
temp_c	name=CHAOS_PH038	1488284640000000000
temp_c	name=CHAOS_PH038	1488284700000000000
temp_c	name=CHAOS_PH038	1488284760000000000
temp_c	name=CHAOS_PH038	1488284820000000000
temp_c	name=CHAOS_PH038	1488284880000000000
temp_c	name=CHAOS_PH038	1488284940000000000
temp_c	name=CHAOS_PH038	1488285000000000000
temp_c	name=CHAOS_PH038	1488285060000000000
temp_c	name=CHAOS_PH038	1488285120000000000
temp_c	name=CHAOS_PH038	1488285180000000000
temp_c	name=CHAOS_PH038	1488285240000000000
temp_c	name=CHAOS_PH038	1488285300000000000
temp_c	name=CHAOS_PH038	1488285360000000000
temp_c	name=CHAOS_PH038	1488285420000000000
temp_c	name=CHAOS_PH038	1488285480000000000
temp_c	name=CHAOS_PH038	1488285540000000000
temp_c	name=CHAOS_PH038	1488285600000000000
temp_c	name=CHAOS_PH038	1488285660000000000
temp_c	name=CHAOS_PH038	1488285720000000000
temp_c	name=CHAOS_PH038	1488285780000000000
temp_c	name=CHAOS_PH038	1488285840000000000
temp_c	name=CHAOS_PH038	1488285900000000000
temp_c	name=CHAOS_PH038	1488285960000000000
temp_c	name=CHAOS_PH038	1488286020000000000
temp_c	name=CHAOS_PH038	1488286080000000000
temp_c	name=CHAOS_PH038	1488286140000000000
temp_c	name=CHAOS_PH038	1488286200000000000
temp_c	name=CHAOS_PH038	1488286260000000000
temp_c	name=CHAOS_PH038	1488286320000000000
temp_c	name=CHAOS_PH038	1488286380000000000
temp_c	name=CHAOS_PH038	1488286440000000000
temp_c	name=CHAOS_PH038	1488286500000000000
temp_c	name=CHAOS_PH038	1488286560000000000
temp_c	name=CHAOS_PH038	1488286620000000000
temp_c	name=CHAOS_PH038	1488286680000000000
temp_c	name=CHAOS_PH038	1488286740000000000
temp_c	name=CHAOS_PH038	1488286800000000000
temp_c	name=CHAOS_PH038	1488286860000000000
temp_c	name=CHAOS_PH038	1488286920000000000
temp_c	name=CHAOS_PH038	1488286980000000000
temp_c	name=CHAOS_PH038	1488287040000000000
temp_c	name=CHAOS_PH038	1488287100000000000
temp_c	name=CHAOS_PH038	1488287160000000000
temp_c	name=CHAOS_PH038	1488287220000000000
temp_c	name=CHAOS_PH038	1488287280000000000
temp_c	name=CHAOS_PH038	1488287340000000000
temp_c	name=CHAOS_PH038	1488287400000000000
temp_c	name=CHAOS_PH038	1488287460000000000
temp_c	name=CHAOS_PH038	1488287520000000000
temp_c	name=CHAOS_PH038	1488287580000000000
temp_c	name=CHAOS_PH038	1488287640000000000
temp_c	name=CHAOS_PH038	1488287700000000000
temp_c	name=CHAOS_PH038	1488287760000000000
temp_c	name=CHAOS_PH038	1488287820000000000
temp_c	name=CHAOS_PH038	1488287880000000000
temp_c	name=CHAOS_PH038	1488287940000000000
temp_c	name=CHAOS_PH038	1488288000000000000
temp_c	name=CHAOS_PH038	1488288060000000000
temp_c	name=CHAOS_PH038	1488288120000000000
temp_c	name=CHAOS_PH038	1488288180000000000
temp_c	name=CHAOS_PH038	1488288240000000000
temp_c	name=CHAOS_PH038	1488288300000000000
temp_c	name=CHAOS_PH038	1488288360000000000
temp_c	name=CHAOS_PH038	1488288420000000000
temp_c	name=CHAOS_PH038	1488288480000000000
temp_c	name=CHAOS_PH038	1488288540000000000
temp_c	name=CHAOS_PH038	1488288600000000000
temp_c	name=CHAOS_PH038	1488288660000000000
temp_c	name=CHAOS_PH038	1488288720000000000
temp_c	name=CHAOS_PH038	1488288780000000000
temp_c	name=CHAOS_PH038	1488288840000000000
temp_c	name=CHAOS_PH038	1488288900000000000
temp_c	name=CHAOS_PH038	1488288960000000000
temp_c	name=CHAOS_PH038	1488289020000000000
temp_c	name=CHAOS_PH038	1488289080000000000
temp_c	name=CHAOS_PH038	1488289140000000000
temp_c	name=CHAOS_PH038	1488289200000000000
temp_c	name=CHAOS_PH038	1488289260000000000
temp_c	name=CHAOS_PH038	1488289320000000000
temp_c	name=CHAOS_PH038	1488289380000000000
temp_c	name=CHAOS_PH038	1488289440000000000
temp_c	name=CHAOS_PH038	1488289500000000000
temp_c	name=CHAOS_PH038	1488289560000000000
temp_c	name=CHAOS_PH038	1488289620000000000
temp_c	name=CHAOS_PH038	1488289680000000000
temp_c	name=CHAOS_PH038	1488289740000000000
temp_c	name=CHAOS_PH038	1488289800000000000
temp_c	name=CHAOS_PH038	1488289860000000000
temp_c	name=CHAOS_PH038	1488289920000000000
temp_c	name=CHAOS_PH038	1488289980000000000
temp_c	name=CHAOS_PH038	1488290040000000000
temp_c	name=CHAOS_PH038	1488290100000000000
temp_c	name=CHAOS_PH038	1488290160000000000
temp_c	name=CHAOS_PH038	1488290220000000000
temp_c	name=CHAOS_PH038	1488290280000000000
temp_c	name=CHAOS_PH038	1488290340000000000
temp_c	name=CHAOS_PH038	1488290400000000000
temp_c	name=CHAOS_PH038	1488290460000000000
temp_c	name=CHAOS_PH038	1488290520000000000
temp_c	name=CHAOS_PH038	1488290580000000000
temp_c	name=CHAOS_PH038	1488290640000000000
temp_c	name=CHAOS_PH038	1488290700000000000
temp_c	name=CHAOS_PH038	1488290760000000000
temp_c	name=CHAOS_PH038	1488290820000000000
temp_c	name=CHAOS_PH038	1488290880000000000
temp_c	name=CHAOS_PH038	1488290940000000000
temp_c	name=CHAOS_PH038	1488291000000000000
temp_c	name=CHAOS_PH038	1488291060000000000
temp_c	name=CHAOS_PH038	1488291120000000000
temp_c	name=CHAOS_PH038	1488291180000000000
temp_c	name=CHAOS_PH038	1488291240000000000
temp_c	name=CHAOS_PH038	1488291300000000000
temp_c	name=CHAOS_PH038	1488291360000000000
temp_c	name=CHAOS_PH038	1488291420000000000
temp_c	name=CHAOS_PH038	1488291480000000000
temp_c	name=CHAOS_PH038	1488291540000000000
temp_c	name=CHAOS_PH038	1488291600000000000
temp_c	name=CHAOS_PH038	1488291660000000000
temp_c	name=CHAOS_PH038	1488291720000000000
temp_c	name=CHAOS_PH038	1488291780000000000
temp_c	name=CHAOS_PH038	1488291840000000000
temp_c	name=CHAOS_PH038	1488291900000000000
temp_c	name=CHAOS_PH038	1488291960000000000
temp_c	name=CHAOS_PH038	1488292020000000000
temp_c	name=CHAOS_PH038	1488292080000000000
temp_c	name=CHAOS_PH038	1488292140000000000
temp_c	name=CHAOS_PH038	1488292200000000000
temp_c	name=CHAOS_PH038	1488292260000000000
temp_c	name=CHAOS_PH038	1488292320000000000
temp_c	name=CHAOS_PH038	1488292380000000000
temp_c	name=CHAOS_PH038	1488292440000000000
temp_c	name=CHAOS_PH038	1488292500000000000
temp_c	name=CHAOS_PH038	1488292560000000000
temp_c	name=CHAOS_PH038	1488292620000000000
temp_c	name=CHAOS_PH038	1488292680000000000
temp_c	name=CHAOS_PH038	1488292740000000000
temp_c	name=CHAOS_PH038	1488292800000000000
temp_c	name=CHAOS_PH038	1488292860000000000
temp_c	name=CHAOS_PH038	1488292920000000000
temp_c	name=CHAOS_PH038	1488292980000000000
temp_c	name=CHAOS_PH038	1488293040000000000
temp_c	name=CHAOS_PH038	1488293100000000000
temp_c	name=CHAOS_PH038	1488293160000000000
temp_c	name=CHAOS_PH038	1488293220000000000
temp_c	name=CHAOS_PH038	1488293280000000000
temp_c	name=CHAOS_PH038	1488293340000000000
temp_c	name=CHAOS_PH038	1488293400000000000
temp_c	name=CHAOS_PH038	1488293460000000000
temp_c	name=CHAOS_PH038	1488293520000000000
temp_c	name=CHAOS_PH038	1488293580000000000
temp_c	name=CHAOS_PH038	1488293640000000000
temp_c	name=CHAOS_PH038	1488293700000000000
temp_c	name=CHAOS_PH038	1488293760000000000
temp_c	name=CHAOS_PH038	1488293820000000000
temp_c	name=CHAOS_PH038	1488293880000000000
temp_c	name=CHAOS_PH038	1488293940000000000
temp_c	name=CHAOS_PH038	1488294000000000000
temp_c	name=CHAOS_PH038	1488294060000000000
temp_c	name=CHAOS_PH038	1488294120000000000
temp_c	name=CHAOS_PH038	1488294180000000000
temp_c	name=CHAOS_PH038	1488294240000000000
temp_c	name=CHAOS_PH038	1488294300000000000
temp_c	name=CHAOS_PH038	1488294360000000000
temp_c	name=CHAOS_PH038	1488294420000000000
temp_c	name=CHAOS_PH038	1488294480000000000
temp_c	name=CHAOS_PH038	1488294540000000000
temp_c	name=CHAOS_PH038	1488294600000000000
temp_c	name=CHAOS_PH038	1488294660000000000
temp_c	name=CHAOS_PH038	1488294720000000000
temp_c	name=CHAOS_PH038	1488294780000000000
temp_c	name=CHAOS_PH038	1488294840000000000
temp_c	name=CHAOS_PH038	1488294900000000000
temp_c	name=CHAOS_PH038	1488294960000000000
temp_c	name=CHAOS_PH038	1488295020000000000
temp_c	name=CHAOS_PH038	1488295080000000000
temp_c	name=CHAOS_PH038	1488295140000000000
temp_c	name=CHAOS_PH038	1488295200000000000
temp_c	name=CHAOS_PH038	1488295260000000000
temp_c	name=CHAOS_PH038	1488295320000000000
temp_c	name=CHAOS_PH038	1488295380000000000
temp_c	name=CHAOS_PH038	1488295440000000000
temp_c	name=CHAOS_PH038	1488295500000000000
temp_c	name=CHAOS_PH038	1488295560000000000
temp_c	name=CHAOS_PH038	1488295620000000000
temp_c	name=CHAOS_PH038	1488295680000000000
temp_c	name=CHAOS_PH038	1488295740000000000
temp_c	name=CHAOS_PH038	1488295800000000000
temp_c	name=CHAOS_PH038	1488295860000000000
temp_c	name=CHAOS_PH038	1488295920000000000
temp_c	name=CHAOS_PH038	1488295980000000000
temp_c	name=CHAOS_PH038	1488296040000000000
temp_c	name=CHAOS_PH038	1488296100000000000
temp_c	name=CHAOS_PH038	1488296160000000000
temp_c	name=CHAOS_PH038	1488296220000000000
temp_c	name=CHAOS_PH038	1488296280000000000
temp_c	name=CHAOS_PH038	1488296340000000000
temp_c	name=CHAOS_PH038	1488296400000000000
temp_c	name=CHAOS_PH038	1488296460000000000
temp_c	name=CHAOS_PH038	1488296520000000000
temp_c	name=CHAOS_PH038	1488296580000000000
temp_c	name=CHAOS_PH038	1488296640000000000
temp_c	name=CHAOS_PH038	1488296700000000000
temp_c	name=CHAOS_PH038	1488296760000000000
temp_c	name=CHAOS_PH038	1488296820000000000
temp_c	name=CHAOS_PH038	1488296880000000000
temp_c	name=CHAOS_PH038	1488296940000000000
temp_c	name=CHAOS_PH038	1488297000000000000
temp_c	name=CHAOS_PH038	1488297060000000000
temp_c	name=CHAOS_PH038	1488297120000000000
temp_c	name=CHAOS_PH038	1488297180000000000
temp_c	name=CHAOS_PH038	1488297240000000000
temp_c	name=CHAOS_PH038	1488297300000000000
temp_c	name=CHAOS_PH038	1488297360000000000
temp_c	name=CHAOS_PH038	1488297420000000000
temp_c	name=CHAOS_PH038	1488297480000000000
temp_c	name=CHAOS_PH038	1488297540000000000
temp_c	name=CHAOS_PH038	1488297600000000000
temp_c	name=CHAOS_PH038	1488297660000000000
temp_c	name=CHAOS_PH038	1488297720000000000
temp_c	name=CHAOS_PH038	1488297780000000000
temp_c	name=CHAOS_PH038	1488297840000000000
temp_c	name=CHAOS_PH038	1488297900000000000
temp_c	name=CHAOS_PH038	1488297960000000000
temp_c	name=CHAOS_PH038	1488298020000000000
temp_c	name=CHAOS_PH038	1488298080000000000
temp_c	name=CHAOS_PH038	1488298140000000000
temp_c	name=CHAOS_PH038	1488298200000000000
temp_c	name=CHAOS_PH038	1488298260000000000
temp_c	name=CHAOS_PH038	1488298320000000000
temp_c	name=CHAOS_PH038	1488298380000000000
temp_c	name=CHAOS_PH038	1488298440000000000
temp_c	name=CHAOS_PH038	1488298500000000000
temp_c	name=CHAOS_PH038	1488298560000000000
temp_c	name=CHAOS_PH038	1488298620000000000
temp_c	name=CHAOS_PH038	1488298680000000000
temp_c	name=CHAOS_PH038	1488298740000000000
temp_c	name=CHAOS_PH038	1488298800000000000
temp_c	name=CHAOS_PH038	1488298860000000000
temp_c	name=CHAOS_PH038	1488298920000000000
temp_c	name=CHAOS_PH038	1488298980000000000
temp_c	name=CHAOS_PH038	1488299040000000000
temp_c	name=CHAOS_PH038	1488299100000000000
temp_c	name=CHAOS_PH038	1488299160000000000
temp_c	name=CHAOS_PH038	1488299220000000000
temp_c	name=CHAOS_PH038	1488299280000000000
temp_c	name=CHAOS_PH038	1488299340000000000
temp_c	name=CHAOS_PH038	1488299400000000000
temp_c	name=CHAOS_PH038	1488299460000000000
temp_c	name=CHAOS_PH038	1488299520000000000
temp_c	name=CHAOS_PH038	1488299580000000000
temp_c	name=CHAOS_PH038	1488299640000000000
temp_c	name=CHAOS_PH038	1488299700000000000
temp_c	name=CHAOS_PH038	1488299760000000000
temp_c	name=CHAOS_PH038	1488299820000000000
temp_c	name=CHAOS_PH038	1488299880000000000
temp_c	name=CHAOS_PH038	1488299940000000000
temp_c	name=CHAOS_PH038	1488300000000000000
temp_c	name=CHAOS_PH038	1488300060000000000
temp_c	name=CHAOS_PH038	1488300120000000000
temp_c	name=CHAOS_PH038	1488300180000000000
temp_c	name=CHAOS_PH038	1488300240000000000
temp_c	name=CHAOS_PH038	1488300300000000000
temp_c	name=CHAOS_PH038	1488300360000000000
temp_c	name=CHAOS_PH038	1488300420000000000
temp_c	name=CHAOS_PH038	1488300480000000000
temp_c	name=CHAOS_PH038	1488300540000000000
temp_c	name=CHAOS_PH038	1488300600000000000
temp_c	name=CHAOS_PH038	1488300660000000000
temp_c	name=CHAOS_PH038	1488300720000000000
temp_c	name=CHAOS_PH038	1488300780000000000
temp_c	name=CHAOS_PH038	1488300840000000000
temp_c	name=CHAOS_PH038	1488300900000000000
temp_c	name=CHAOS_PH038	1488300960000000000
temp_c	name=CHAOS_PH038	1488301020000000000
temp_c	name=CHAOS_PH038	1488301080000000000
temp_c	name=CHAOS_PH038	1488301140000000000
temp_c	name=CHAOS_PH038	1488301200000000000
temp_c	name=CHAOS_PH038	1488301260000000000
temp_c	name=CHAOS_PH038	1488301320000000000
temp_c	name=CHAOS_PH038	1488301380000000000
temp_c	name=CHAOS_PH038	1488301440000000000
temp_c	name=CHAOS_PH038	1488301500000000000
temp_c	name=CHAOS_PH038	1488301560000000000
temp_c	name=CHAOS_PH038	1488301620000000000
temp_c	name=CHAOS_PH038	1488301680000000000
temp_c	name=CHAOS_PH038	1488301740000000000
temp_c	name=CHAOS_PH038	1488301800000000000
temp_c	name=CHAOS_PH038	1488301860000000000
temp_c	name=CHAOS_PH038	1488301920000000000
temp_c	name=CHAOS_PH038	1488301980000000000
temp_c	name=CHAOS_PH038	1488302040000000000
temp_c	name=CHAOS_PH038	1488302100000000000
temp_c	name=CHAOS_PH038	1488302160000000000
temp_c	name=CHAOS_PH038	1488302220000000000
temp_c	name=CHAOS_PH038	1488302280000000000
temp_c	name=CHAOS_PH038	1488302340000000000
temp_c	name=CHAOS_PH038	1488302400000000000
temp_c	name=CHAOS_PH038	1488302460000000000
temp_c	name=CHAOS_PH038	1488302520000000000
temp_c	name=CHAOS_PH038	1488302580000000000
temp_c	name=CHAOS_PH038	1488302640000000000
temp_c	name=CHAOS_PH038	1488302700000000000
temp_c	name=CHAOS_PH038	1488302760000000000
temp_c	name=CHAOS_PH038	1488302820000000000
temp_c	name=CHAOS_PH038	1488302880000000000
temp_c	name=CHAOS_PH038	1488302940000000000
temp_c	name=CHAOS_PH038	1488303000000000000
temp_c	name=CHAOS_PH038	1488303060000000000
temp_c	name=CHAOS_PH038	1488303120000000000
temp_c	name=CHAOS_PH038	1488303180000000000
temp_c	name=CHAOS_PH038	1488303240000000000
temp_c	name=CHAOS_PH038	1488303300000000000
temp_c	name=CHAOS_PH038	1488303360000000000
temp_c	name=CHAOS_PH038	1488303420000000000
temp_c	name=CHAOS_PH038	1488303480000000000
temp_c	name=CHAOS_PH038	1488303540000000000
temp_c	name=CHAOS_PH038	1488303600000000000
temp_c	name=CHAOS_PH038	1488303660000000000
temp_c	name=CHAOS_PH038	1488303720000000000
temp_c	name=CHAOS_PH038	1488303780000000000
temp_c	name=CHAOS_PH038	1488303840000000000
temp_c	name=CHAOS_PH038	1488303900000000000
temp_c	name=CHAOS_PH038	1488303960000000000
temp_c	name=CHAOS_PH038	1488304020000000000
temp_c	name=CHAOS_PH038	1488304080000000000
temp_c	name=CHAOS_PH038	1488304140000000000
temp_c	name=CHAOS_PH038	1488304200000000000
temp_c	name=CHAOS_PH038	1488304260000000000
temp_c	name=CHAOS_PH038	1488304320000000000
temp_c	name=CHAOS_PH038	1488304380000000000
temp_c	name=CHAOS_PH038	1488304440000000000
temp_c	name=CHAOS_PH038	1488304500000000000
temp_c	name=CHAOS_PH038	1488304560000000000
temp_c	name=CHAOS_PH038	1488304620000000000
temp_c	name=CHAOS_PH038	1488304680000000000
temp_c	name=CHAOS_PH038	1488304740000000000
temp_c	name=CHAOS_PH038	1488304800000000000
temp_c	name=CHAOS_PH038	1488304860000000000
temp_c	name=CHAOS_PH038	1488304920000000000
temp_c	name=CHAOS_PH038	1488304980000000000
temp_c	name=CHAOS_PH038	1488305040000000000
temp_c	name=CHAOS_PH038	1488305100000000000
temp_c	name=CHAOS_PH038	1488305160000000000
temp_c	name=CHAOS_PH038	1488305220000000000
temp_c	name=CHAOS_PH038	1488305280000000000
temp_c	name=CHAOS_PH038	1488305340000000000
temp_c	name=CHAOS_PH038	1488305400000000000
temp_c	name=CHAOS_PH038	1488305460000000000
temp_c	name=CHAOS_PH038	1488305520000000000
temp_c	name=CHAOS_PH038	1488305580000000000
temp_c	name=CHAOS_PH038	1488305640000000000
temp_c	name=CHAOS_PH038	1488305700000000000
temp_c	name=CHAOS_PH038	1488305760000000000
temp_c	name=CHAOS_PH038	1488305820000000000
temp_c	name=CHAOS_PH038	1488305880000000000
temp_c	name=CHAOS_PH038	1488305940000000000
temp_c	name=CHAOS_PH038	1488306000000000000
temp_c	name=CHAOS_PH038	1488306060000000000
temp_c	name=CHAOS_PH038	1488306120000000000
temp_c	name=CHAOS_PH038	1488306180000000000
temp_c	name=CHAOS_PH038	1488306240000000000
temp_c	name=CHAOS_PH038	1488306300000000000
temp_c	name=CHAOS_PH038	1488306360000000000
temp_c	name=CHAOS_PH038	1488306420000000000
temp_c	name=CHAOS_PH038	1488306480000000000
temp_c	name=CHAOS_PH038	1488306540000000000
temp_c	name=CHAOS_PH038	1488306600000000000
temp_c	name=CHAOS_PH038	1488306660000000000
temp_c	name=CHAOS_PH038	1488306720000000000
temp_c	name=CHAOS_PH038	1488306780000000000
temp_c	name=CHAOS_PH038	1488306840000000000
temp_c	name=CHAOS_PH038	1488306900000000000
temp_c	name=CHAOS_PH038	1488306960000000000
temp_c	name=CHAOS_PH038	1488307020000000000
temp_c	name=CHAOS_PH038	1488307080000000000
temp_c	name=CHAOS_PH038	1488307140000000000
temp_c	name=CHAOS_PH038	1488307200000000000
temp_c	name=CHAOS_PH038	1488307260000000000
temp_c	name=CHAOS_PH038	1488307320000000000
temp_c	name=CHAOS_PH038	1488307380000000000
temp_c	name=CHAOS_PH038	1488307440000000000
temp_c	name=CHAOS_PH038	1488307500000000000
temp_c	name=CHAOS_PH038	1488307560000000000
temp_c	name=CHAOS_PH038	1488307620000000000
temp_c	name=CHAOS_PH038	1488307680000000000
temp_c	name=CHAOS_PH038	1488307740000000000
temp_c	name=CHAOS_PH038	1488307800000000000
temp_c	name=CHAOS_PH038	1488307860000000000
temp_c	name=CHAOS_PH038	1488307920000000000
temp_c	name=CHAOS_PH038	1488307980000000000
temp_c	name=CHAOS_PH038	1488308040000000000
temp_c	name=CHAOS_PH038	1488308100000000000
temp_c	name=CHAOS_PH038	1488308160000000000
temp_c	name=CHAOS_PH038	1488308220000000000
temp_c	name=CHAOS_PH038	1488308280000000000
temp_c	name=CHAOS_PH038	1488308340000000000
temp_c	name=CHAOS_PH038	1488308400000000000
temp_c	name=CHAOS_PH038	1488308460000000000
temp_c	name=CHAOS_PH038	1488308520000000000
temp_c	name=CHAOS_PH038	1488308580000000000
temp_c	name=CHAOS_PH038	1488308640000000000
temp_c	name=CHAOS_PH038	1488308700000000000
temp_c	name=CHAOS_PH038	1488308760000000000
temp_c	name=CHAOS_PH038	1488308820000000000
temp_c	name=CHAOS_PH038	1488308880000000000
temp_c	name=CHAOS_PH038	1488308940000000000
temp_c	name=CHAOS_PH038	1488309000000000000
temp_c	name=CHAOS_PH038	1488309060000000000
temp_c	name=CHAOS_PH038	1488309120000000000
temp_c	name=CHAOS_PH038	1488309180000000000
temp_c	name=CHAOS_PH038	1488309240000000000
temp_c	name=CHAOS_PH038	1488309300000000000
temp_c	name=CHAOS_PH038	1488309360000000000
temp_c	name=CHAOS_PH038	1488309420000000000
temp_c	name=CHAOS_PH038	1488309480000000000
temp_c	name=CHAOS_PH038	1488309540000000000
temp_c	name=CHAOS_PH038	1488309600000000000
temp_c	name=CHAOS_PH038	1488309660000000000
temp_c	name=CHAOS_PH038	1488309720000000000
temp_c	name=CHAOS_PH038	1488309780000000000
temp_c	name=CHAOS_PH038	1488309840000000000
temp_c	name=CHAOS_PH038	1488309900000000000
temp_c	name=CHAOS_PH038	1488309960000000000
temp_c	name=CHAOS_PH038	1488310020000000000
temp_c	name=CHAOS_PH038	1488310080000000000
temp_c	name=CHAOS_PH038	1488310140000000000
temp_c	name=CHAOS_PH038	1488310200000000000
temp_c	name=CHAOS_PH038	1488310260000000000
temp_c	name=CHAOS_PH038	1488310320000000000
temp_c	name=CHAOS_PH038	1488310380000000000
temp_c	name=CHAOS_PH038	1488310440000000000
temp_c	name=CHAOS_PH038	1488310500000000000
temp_c	name=CHAOS_PH038	1488310560000000000
temp_c	name=CHAOS_PH038	1488310620000000000
temp_c	name=CHAOS_PH038	1488310680000000000
temp_c	name=CHAOS_PH038	1488310740000000000
temp_c	name=CHAOS_PH038	1488310800000000000
temp_c	name=CHAOS_PH038	1488310860000000000
temp_c	name=CHAOS_PH038	1488310920000000000
temp_c	name=CHAOS_PH038	1488310980000000000
temp_c	name=CHAOS_PH038	1488311040000000000
temp_c	name=CHAOS_PH038	1488311100000000000
temp_c	name=CHAOS_PH038	1488311160000000000
temp_c	name=CHAOS_PH038	1488311220000000000
temp_c	name=CHAOS_PH038	1488311280000000000
temp_c	name=CHAOS_PH038	1488311340000000000
temp_c	name=CHAOS_PH038	1488311400000000000
temp_c	name=CHAOS_PH038	1488311460000000000
temp_c	name=CHAOS_PH038	1488311520000000000
temp_c	name=CHAOS_PH038	1488311580000000000
temp_c	name=CHAOS_PH038	1488311640000000000
temp_c	name=CHAOS_PH038	1488311700000000000
temp_c	name=CHAOS_PH038	1488311760000000000
temp_c	name=CHAOS_PH038	1488311820000000000
temp_c	name=CHAOS_PH038	1488311880000000000
temp_c	name=CHAOS_PH038	1488311940000000000
temp_c	name=CHAOS_PH038	1488312000000000000
temp_c	name=CHAOS_PH038	1488312060000000000
temp_c	name=CHAOS_PH038	1488312120000000000
temp_c	name=CHAOS_PH038	1488312180000000000
temp_c	name=CHAOS_PH038	1488312240000000000
temp_c	name=CHAOS_PH038	1488312300000000000
temp_c	name=CHAOS_PH038	1488312360000000000
temp_c	name=CHAOS_PH038	1488312420000000000
temp_c	name=CHAOS_PH038	1488312480000000000
temp_c	name=CHAOS_PH038	1488312540000000000
temp_c	name=CHAOS_PH038	1488312600000000000
temp_c	name=CHAOS_PH038	1488312660000000000
temp_c	name=CHAOS_PH038	1488312720000000000
temp_c	name=CHAOS_PH038	1488312780000000000
temp_c	name=CHAOS_PH038	1488312840000000000
temp_c	name=CHAOS_PH038	1488312900000000000
temp_c	name=CHAOS_PH038	1488312960000000000
temp_c	name=CHAOS_PH038	1488313020000000000
temp_c	name=CHAOS_PH038	1488313080000000000
temp_c	name=CHAOS_PH038	1488313140000000000
temp_c	name=CHAOS_PH038	1488313200000000000
temp_c	name=CHAOS_PH038	1488313260000000000
temp_c	name=CHAOS_PH038	1488313320000000000
temp_c	name=CHAOS_PH038	1488313380000000000
temp_c	name=CHAOS_PH038	1488313440000000000
temp_c	name=CHAOS_PH038	1488313500000000000
temp_c	name=CHAOS_PH038	1488313560000000000
temp_c	name=CHAOS_PH038	1488313620000000000
temp_c	name=CHAOS_PH038	1488313680000000000
temp_c	name=CHAOS_PH038	1488313740000000000
temp_c	name=CHAOS_PH038	1488313800000000000
temp_c	name=CHAOS_PH038	1488313860000000000
temp_c	name=CHAOS_PH038	1488313920000000000
temp_c	name=CHAOS_PH038	1488313980000000000
temp_c	name=CHAOS_PH038	1488314040000000000
temp_c	name=CHAOS_PH038	1488314100000000000
temp_c	name=CHAOS_PH038	1488314160000000000
temp_c	name=CHAOS_PH038	1488314220000000000
temp_c	name=CHAOS_PH038	1488314280000000000
temp_c	name=CHAOS_PH038	1488314340000000000
temp_c	name=CHAOS_PH038	1488314400000000000
temp_c	name=CHAOS_PH038	1488314460000000000
temp_c	name=CHAOS_PH038	1488314520000000000
temp_c	name=CHAOS_PH038	1488314580000000000
temp_c	name=CHAOS_PH038	1488314640000000000
temp_c	name=CHAOS_PH038	1488314700000000000
temp_c	name=CHAOS_PH038	1488314760000000000
temp_c	name=CHAOS_PH038	1488314820000000000
temp_c	name=CHAOS_PH038	1488314880000000000
temp_c	name=CHAOS_PH038	1488314940000000000
temp_c	name=CHAOS_PH038	1488315000000000000
temp_c	name=CHAOS_PH038	1488315060000000000
temp_c	name=CHAOS_PH038	1488315120000000000
temp_c	name=CHAOS_PH038	1488315180000000000
temp_c	name=CHAOS_PH038	1488315240000000000
temp_c	name=CHAOS_PH038	1488315300000000000
temp_c	name=CHAOS_PH038	1488315360000000000
temp_c	name=CHAOS_PH038	1488315420000000000
temp_c	name=CHAOS_PH038	1488315480000000000
temp_c	name=CHAOS_PH038	1488315540000000000
temp_c	name=CHAOS_PH038	1488315600000000000
temp_c	name=CHAOS_PH038	1488315660000000000
temp_c	name=CHAOS_PH038	1488315720000000000
temp_c	name=CHAOS_PH038	1488315780000000000
temp_c	name=CHAOS_PH038	1488315840000000000
temp_c	name=CHAOS_PH038	1488315900000000000
temp_c	name=CHAOS_PH038	1488315960000000000
temp_c	name=CHAOS_PH038	1488316020000000000
temp_c	name=CHAOS_PH038	1488316080000000000
temp_c	name=CHAOS_PH038	1488316140000000000
temp_c	name=CHAOS_PH038	1488316200000000000
temp_c	name=CHAOS_PH038	1488316260000000000
temp_c	name=CHAOS_PH038	1488316320000000000
temp_c	name=CHAOS_PH038	1488316380000000000
temp_c	name=CHAOS_PH038	1488316440000000000
temp_c	name=CHAOS_PH038	1488316500000000000
temp_c	name=CHAOS_PH038	1488316560000000000
temp_c	name=CHAOS_PH038	1488316620000000000
temp_c	name=CHAOS_PH038	1488316680000000000
temp_c	name=CHAOS_PH038	1488316740000000000
temp_c	name=CHAOS_PH038	1488316800000000000
temp_c	name=CHAOS_PH038	1488316860000000000
temp_c	name=CHAOS_PH038	1488316920000000000
temp_c	name=CHAOS_PH038	1488316980000000000
temp_c	name=CHAOS_PH038	1488317040000000000
temp_c	name=CHAOS_PH038	1488317100000000000
temp_c	name=CHAOS_PH038	1488317160000000000
temp_c	name=CHAOS_PH038	1488317220000000000
temp_c	name=CHAOS_PH038	1488317280000000000
temp_c	name=CHAOS_PH038	1488317340000000000
temp_c	name=CHAOS_PH038	1488317400000000000
temp_c	name=CHAOS_PH038	1488317460000000000
temp_c	name=CHAOS_PH038	1488317520000000000
temp_c	name=CHAOS_PH038	1488317580000000000
temp_c	name=CHAOS_PH038	1488317640000000000
temp_c	name=CHAOS_PH038	1488317700000000000
temp_c	name=CHAOS_PH038	1488317760000000000
temp_c	name=CHAOS_PH038	1488317820000000000
temp_c	name=CHAOS_PH038	1488317880000000000
temp_c	name=CHAOS_PH038	1488317940000000000
temp_c	name=CHAOS_PH038	1488318000000000000
temp_c	name=CHAOS_PH038	1488318060000000000
temp_c	name=CHAOS_PH038	1488318120000000000
temp_c	name=CHAOS_PH038	1488318180000000000
temp_c	name=CHAOS_PH038	1488318240000000000
temp_c	name=CHAOS_PH038	1488318300000000000
temp_c	name=CHAOS_PH038	1488318360000000000
temp_c	name=CHAOS_PH038	1488318420000000000
temp_c	name=CHAOS_PH038	1488318480000000000
temp_c	name=CHAOS_PH038	1488318540000000000
temp_c	name=CHAOS_PH038	1488318600000000000
temp_c	name=CHAOS_PH038	1488318660000000000
temp_c	name=CHAOS_PH038	1488318720000000000
temp_c	name=CHAOS_PH038	1488318780000000000
temp_c	name=CHAOS_PH038	1488318840000000000
temp_c	name=CHAOS_PH038	1488318900000000000
temp_c	name=CHAOS_PH038	1488318960000000000
temp_c	name=CHAOS_PH038	1488319020000000000
temp_c	name=CHAOS_PH038	1488319080000000000
temp_c	name=CHAOS_PH038	1488319140000000000
temp_c	name=CHAOS_PH038	1488319200000000000
temp_c	name=CHAOS_PH038	1488319260000000000
temp_c	name=CHAOS_PH038	1488319320000000000
temp_c	name=CHAOS_PH038	1488319380000000000
temp_c	name=CHAOS_PH038	1488319440000000000
temp_c	name=CHAOS_PH038	1488319500000000000
temp_c	name=CHAOS_PH038	1488319560000000000
temp_c	name=CHAOS_PH038	1488319620000000000
temp_c	name=CHAOS_PH038	1488319680000000000
temp_c	name=CHAOS_PH038	1488319740000000000
temp_c	name=CHAOS_PH038	1488319800000000000
temp_c	name=CHAOS_PH038	1488319860000000000
temp_c	name=CHAOS_PH038	1488319920000000000
temp_c	name=CHAOS_PH038	1488319980000000000
temp_c	name=CHAOS_PH038	1488320040000000000
temp_c	name=CHAOS_PH038	1488320100000000000
temp_c	name=CHAOS_PH038	1488320160000000000
temp_c	name=CHAOS_PH038	1488320220000000000
temp_c	name=CHAOS_PH038	1488320280000000000
temp_c	name=CHAOS_PH038	1488320340000000000
temp_c	name=CHAOS_PH038	1488320400000000000
temp_c	name=CHAOS_PH038	1488320460000000000
temp_c	name=CHAOS_PH038	1488320520000000000
temp_c	name=CHAOS_PH038	1488320580000000000
temp_c	name=CHAOS_PH038	1488320640000000000
temp_c	name=CHAOS_PH038	1488320700000000000
temp_c	name=CHAOS_PH038	1488320760000000000
temp_c	name=CHAOS_PH038	1488320820000000000
temp_c	name=CHAOS_PH038	1488320880000000000
temp_c	name=CHAOS_PH038	1488320940000000000
temp_c	name=CHAOS_PH038	1488321000000000000
temp_c	name=CHAOS_PH038	1488321060000000000
temp_c	name=CHAOS_PH038	1488321120000000000
temp_c	name=CHAOS_PH038	1488321180000000000
temp_c	name=CHAOS_PH038	1488321240000000000
temp_c	name=CHAOS_PH038	1488321300000000000
temp_c	name=CHAOS_PH038	1488321360000000000
temp_c	name=CHAOS_PH038	1488321420000000000
temp_c	name=CHAOS_PH038	1488321480000000000
temp_c	name=CHAOS_PH038	1488321540000000000
temp_c	name=CHAOS_PH038	1488321600000000000
temp_c	name=CHAOS_PH038	1488321660000000000
temp_c	name=CHAOS_PH038	1488321720000000000
temp_c	name=CHAOS_PH038	1488321780000000000
temp_c	name=CHAOS_PH038	1488321840000000000
temp_c	name=CHAOS_PH038	1488321900000000000
temp_c	name=CHAOS_PH038	1488321960000000000
temp_c	name=CHAOS_PH038	1488322020000000000
temp_c	name=CHAOS_PH038	1488322080000000000
temp_c	name=CHAOS_PH038	1488322140000000000
temp_c	name=CHAOS_PH038	1488322200000000000
temp_c	name=CHAOS_PH038	1488322260000000000
temp_c	name=CHAOS_PH038	1488322320000000000
temp_c	name=CHAOS_PH038	1488322380000000000
temp_c	name=CHAOS_PH038	1488322440000000000
temp_c	name=CHAOS_PH038	1488322500000000000
temp_c	name=CHAOS_PH038	1488322560000000000
temp_c	name=CHAOS_PH038	1488322620000000000
temp_c	name=CHAOS_PH038	1488322680000000000
temp_c	name=CHAOS_PH038	1488322740000000000
temp_c	name=CHAOS_PH038	1488322800000000000
temp_c	name=CHAOS_PH038	1488322860000000000
temp_c	name=CHAOS_PH038	1488322920000000000
temp_c	name=CHAOS_PH038	1488322980000000000
temp_c	name=CHAOS_PH038	1488323040000000000
temp_c	name=CHAOS_PH038	1488323100000000000
temp_c	name=CHAOS_PH038	1488323160000000000
temp_c	name=CHAOS_PH038	1488323220000000000
temp_c	name=CHAOS_PH038	1488323280000000000
temp_c	name=CHAOS_PH038	1488323340000000000
temp_c	name=CHAOS_PH038	1488323400000000000
temp_c	name=CHAOS_PH038	1488323460000000000
temp_c	name=CHAOS_PH038	1488323520000000000
temp_c	name=CHAOS_PH038	1488323580000000000
temp_c	name=CHAOS_PH038	1488323640000000000
temp_c	name=CHAOS_PH038	1488323700000000000
temp_c	name=CHAOS_PH038	1488323760000000000
temp_c	name=CHAOS_PH038	1488323820000000000
temp_c	name=CHAOS_PH038	1488323880000000000
temp_c	name=CHAOS_PH038	1488323940000000000
temp_c	name=CHAOS_PH038	1488324000000000000
temp_c	name=CHAOS_PH038	1488324060000000000
temp_c	name=CHAOS_PH038	1488324120000000000
temp_c	name=CHAOS_PH038	1488324180000000000
temp_c	name=CHAOS_PH038	1488324240000000000
temp_c	name=CHAOS_PH038	1488324300000000000
temp_c	name=CHAOS_PH038	1488324360000000000
temp_c	name=CHAOS_PH038	1488324420000000000
temp_c	name=CHAOS_PH038	1488324480000000000
temp_c	name=CHAOS_PH038	1488324540000000000
temp_c	name=CHAOS_PH038	1488324600000000000
temp_c	name=CHAOS_PH038	1488324660000000000
temp_c	name=CHAOS_PH038	1488324720000000000
temp_c	name=CHAOS_PH038	1488324780000000000
temp_c	name=CHAOS_PH038	1488324840000000000
temp_c	name=CHAOS_PH038	1488324900000000000
temp_c	name=CHAOS_PH038	1488324960000000000
temp_c	name=CHAOS_PH038	1488325020000000000
temp_c	name=CHAOS_PH038	1488325080000000000
temp_c	name=CHAOS_PH038	1488325140000000000
temp_c	name=CHAOS_PH038	1488325200000000000
temp_c	name=CHAOS_PH038	1488325260000000000
temp_c	name=CHAOS_PH038	1488325320000000000
temp_c	name=CHAOS_PH038	1488325380000000000
temp_c	name=CHAOS_PH038	1488325440000000000
temp_c	name=CHAOS_PH038	1488325500000000000
temp_c	name=CHAOS_PH038	1488325560000000000
temp_c	name=CHAOS_PH038	1488325620000000000
temp_c	name=CHAOS_PH038	1488325680000000000
temp_c	name=CHAOS_PH038	1488325740000000000
temp_c	name=CHAOS_PH038	1488325800000000000
temp_c	name=CHAOS_PH038	1488325860000000000
temp_c	name=CHAOS_PH038	1488325920000000000
temp_c	name=CHAOS_PH038	1488325980000000000
temp_c	name=CHAOS_PH038	1488326040000000000
temp_c	name=CHAOS_PH038	1488326100000000000
temp_c	name=CHAOS_PH038	1488326160000000000
temp_c	name=CHAOS_PH038	1488326220000000000
temp_c	name=CHAOS_PH038	1488326280000000000
temp_c	name=CHAOS_PH038	1488326340000000000
temp_c	name=CHAOS_PH038	1488326400000000000
temp_c	name=CHAOS_PH038	1488326460000000000
temp_c	name=CHAOS_PH038	1488326520000000000
temp_c	name=CHAOS_PH038	1488326580000000000
temp_c	name=CHAOS_PH038	1488326640000000000
temp_c	name=CHAOS_PH038	1488326700000000000
temp_c	name=CHAOS_PH038	1488326760000000000
temp_c	name=CHAOS_PH038	1488326820000000000
temp_c	name=CHAOS_PH038	1488326880000000000
temp_c	name=CHAOS_PH038	1488326940000000000
temp_c	name=CHAOS_PH038	1488327000000000000
temp_c	name=CHAOS_PH038	1488327060000000000
temp_c	name=CHAOS_PH038	1488327120000000000
temp_c	name=CHAOS_PH038	1488327180000000000
temp_c	name=CHAOS_PH038	1488327240000000000
temp_c	name=CHAOS_PH038	1488327300000000000
temp_c	name=CHAOS_PH038	1488327360000000000
temp_c	name=CHAOS_PH038	1488327420000000000
temp_c	name=CHAOS_PH038	1488327480000000000
temp_c	name=CHAOS_PH038	1488327540000000000
temp_c	name=CHAOS_PH038	1488327600000000000
temp_c	name=CHAOS_PH038	1488327660000000000
temp_c	name=CHAOS_PH038	1488327720000000000
temp_c	name=CHAOS_PH038	1488327780000000000
temp_c	name=CHAOS_PH038	1488327840000000000
temp_c	name=CHAOS_PH038	1488327900000000000
temp_c	name=CHAOS_PH038	1488327960000000000
temp_c	name=CHAOS_PH038	1488328020000000000
temp_c	name=CHAOS_PH038	1488328080000000000
temp_c	name=CHAOS_PH038	1488328140000000000
temp_c	name=CHAOS_PH038	1488328200000000000
temp_c	name=CHAOS_PH038	1488328260000000000
temp_c	name=CHAOS_PH038	1488328320000000000
temp_c	name=CHAOS_PH038	1488328380000000000
temp_c	name=CHAOS_PH038	1488328440000000000
temp_c	name=CHAOS_PH038	1488328500000000000
temp_c	name=CHAOS_PH038	1488328560000000000
temp_c	name=CHAOS_PH038	1488328620000000000
temp_c	name=CHAOS_PH038	1488328680000000000
temp_c	name=CHAOS_PH038	1488328740000000000
temp_c	name=CHAOS_PH038	1488328800000000000
temp_c	name=CHAOS_PH038	1488328860000000000
temp_c	name=CHAOS_PH038	1488328920000000000
temp_c	name=CHAOS_PH038	1488328980000000000
temp_c	name=CHAOS_PH038	1488329040000000000
temp_c	name=CHAOS_PH038	1488329100000000000
temp_c	name=CHAOS_PH038	1488329160000000000
temp_c	name=CHAOS_PH038	1488329220000000000
temp_c	name=CHAOS_PH038	1488329280000000000
temp_c	name=CHAOS_PH038	1488329340000000000
temp_c	name=CHAOS_PH038	1488329400000000000
temp_c	name=CHAOS_PH038	1488329460000000000
temp_c	name=CHAOS_PH038	1488329520000000000
temp_c	name=CHAOS_PH038	1488329580000000000
temp_c	name=CHAOS_PH038	1488329640000000000
temp_c	name=CHAOS_PH038	1488329700000000000
temp_c	name=CHAOS_PH038	1488329760000000000
temp_c	name=CHAOS_PH038	1488329820000000000
temp_c	name=CHAOS_PH038	1488329880000000000
temp_c	name=CHAOS_PH038	1488329940000000000
temp_c	name=CHAOS_PH038	1488330000000000000
temp_c	name=CHAOS_PH038	1488330060000000000
temp_c	name=CHAOS_PH038	1488330120000000000
temp_c	name=CHAOS_PH038	1488330180000000000
temp_c	name=CHAOS_PH038	1488330240000000000
temp_c	name=CHAOS_PH038	1488330300000000000
temp_c	name=CHAOS_PH038	1488330360000000000
temp_c	name=CHAOS_PH038	1488330420000000000
temp_c	name=CHAOS_PH038	1488330480000000000
temp_c	name=CHAOS_PH038	1488330540000000000
temp_c	name=CHAOS_PH038	1488330600000000000
temp_c	name=CHAOS_PH038	1488330660000000000
temp_c	name=CHAOS_PH038	1488330720000000000
temp_c	name=CHAOS_PH038	1488330780000000000
temp_c	name=CHAOS_PH038	1488330840000000000
temp_c	name=CHAOS_PH038	1488330900000000000
temp_c	name=CHAOS_PH038	1488330960000000000
temp_c	name=CHAOS_PH038	1488331020000000000
temp_c	name=CHAOS_PH038	1488331080000000000
temp_c	name=CHAOS_PH038	1488331140000000000
temp_c	name=CHAOS_PH038	1488331200000000000
temp_c	name=CHAOS_PH038	1488331260000000000
temp_c	name=CHAOS_PH038	1488331320000000000
temp_c	name=CHAOS_PH038	1488331380000000000
temp_c	name=CHAOS_PH038	1488331440000000000
temp_c	name=CHAOS_PH038	1488331500000000000
temp_c	name=CHAOS_PH038	1488331560000000000
temp_c	name=CHAOS_PH038	1488331620000000000
temp_c	name=CHAOS_PH038	1488331680000000000
temp_c	name=CHAOS_PH038	1488331740000000000
temp_c	name=CHAOS_PH038	1488331800000000000
temp_c	name=CHAOS_PH038	1488331860000000000
temp_c	name=CHAOS_PH038	1488331920000000000
temp_c	name=CHAOS_PH038	1488331980000000000
temp_c	name=CHAOS_PH038	1488332040000000000
temp_c	name=CHAOS_PH038	1488332100000000000
temp_c	name=CHAOS_PH038	1488332160000000000
temp_c	name=CHAOS_PH038	1488332220000000000
temp_c	name=CHAOS_PH038	1488332280000000000
temp_c	name=CHAOS_PH038	1488332340000000000
temp_c	name=CHAOS_PH038	1488332400000000000
temp_c	name=CHAOS_PH038	1488332460000000000
temp_c	name=CHAOS_PH038	1488332520000000000
temp_c	name=CHAOS_PH038	1488332580000000000
temp_c	name=CHAOS_PH038	1488332640000000000
temp_c	name=CHAOS_PH038	1488332700000000000
temp_c	name=CHAOS_PH038	1488332760000000000
temp_c	name=CHAOS_PH038	1488332820000000000
temp_c	name=CHAOS_PH038	1488332880000000000
temp_c	name=CHAOS_PH038	1488332940000000000
temp_c	name=CHAOS_PH038	1488333000000000000
temp_c	name=CHAOS_PH038	1488333060000000000
temp_c	name=CHAOS_PH038	1488333120000000000
temp_c	name=CHAOS_PH038	1488333180000000000
temp_c	name=CHAOS_PH038	1488333240000000000
temp_c	name=CHAOS_PH038	1488333300000000000
temp_c	name=CHAOS_PH038	1488333360000000000
temp_c	name=CHAOS_PH038	1488333420000000000
temp_c	name=CHAOS_PH038	1488333480000000000
temp_c	name=CHAOS_PH038	1488333540000000000
temp_c	name=CHAOS_PH038	1488333600000000000
temp_c	name=CHAOS_PH038	1488333660000000000
temp_c	name=CHAOS_PH038	1488333720000000000
temp_c	name=CHAOS_PH038	1488333780000000000
temp_c	name=CHAOS_PH038	1488333840000000000
temp_c	name=CHAOS_PH038	1488333900000000000
temp_c	name=CHAOS_PH038	1488333960000000000
temp_c	name=CHAOS_PH038	1488334020000000000
temp_c	name=CHAOS_PH038	1488334080000000000
temp_c	name=CHAOS_PH038	1488334140000000000
temp_c	name=CHAOS_PH038	1488334200000000000
temp_c	name=CHAOS_PH038	1488334260000000000
temp_c	name=CHAOS_PH038	1488334320000000000
temp_c	name=CHAOS_PH038	1488334380000000000
temp_c	name=CHAOS_PH038	1488334440000000000
temp_c	name=CHAOS_PH038	1488334500000000000
temp_c	name=CHAOS_PH038	1488334560000000000
temp_c	name=CHAOS_PH038	1488334620000000000
temp_c	name=CHAOS_PH038	1488334680000000000
temp_c	name=CHAOS_PH038	1488334740000000000
[truncated: 134,815 more rows]
