# Supplementary material for: Air temperature and mean radiant temperature data, collected and simulated across a radiantly-heated high-bay laboratory
Source: Data Brief. 2020 Feb 3;30:105192. doi: 10.1016/j.dib.2020.105192 (PMC7152696; doi:10.1016/j.dib.2020.105192)
Supplement: Multimedia component 2 [file mmc2.xml]

<?xml version="1.0" encoding="utf-8" standalone="no"?>
<data>
  <datasets>
    <author>hongshan@princeton.edu</author>
    <type>0</type>
    <dataset>
      <value>6</value>
      <reason>Other (please explain)</reason>
      <comments>The data has been attached as supplementary material.</comments>
    </dataset>
  </datasets>
</data>
